# Supplementary material for: Chloridodimeth­yl(thio­semi­carbazide)tin(IV) chloride
Source: Acta Crystallogr Sect E Struct Rep Online. 2010 Oct 2;66(Pt 11):m1353. doi: 10.1107/S1600536810038705 (PMC3009011; doi:10.1107/S1600536810038705)
Supplement: Supplementary file 2 [file e-66-m1353-Isup2.hkl]

# 
# h,k,l, Fc-squared, Fo-squared, sigma(Fo-squared) and status flag 
# 
data_I
_shelx_title ' CrystalBuilderInfo $monoclinic $P 2/c $-P 2yc $colorless $' 
_shelx_refln_list_code          4 
_shelx_F_calc_maximum      188.95 
_exptl_crystal_F_000       596.00 
_reflns_d_resolution_high  0.7107 
 
loop_ 
 _symmetry_equiv_pos_as_xyz 
 'x, y, z' 
 '-x, y, -z+1/2' 
 '-x, -y, -z' 
 'x, -y, z-1/2' 
 
_cell_length_a    13.4980 
_cell_length_b     6.2470 
_cell_length_c    12.7160 
_cell_angle_alpha  90.000 
_cell_angle_beta  108.871 
_cell_angle_gamma  90.000 
 
_shelx_F_squared_multiplier     1.000 
 
loop_ 
 _refln_index_h 
 _refln_index_k 
 _refln_index_l 
 _refln_F_squared_calc 
 _refln_F_squared_meas 
 _refln_F_squared_sigma 
 _refln_observed_status 
   1   0   0       27.37        0.00      2.88 o 
   2   0   0     8948.46     7301.07    240.85 o 
   3   0   0    19141.50    16940.63    384.56 o 
   4   0   0    35701.84    34566.42   1098.66 o 
   5   0   0     7354.64     7076.48    168.56 o 
   6   0   0    13950.92    14408.60    476.94 o 
   7   0   0      587.24      470.20     16.20 o 
   8   0   0     4410.86     4710.85    116.55 o 
  10   0   0      293.33      296.47     18.71 o 
  11   0   0     8973.51     9901.49    344.68 o 
  12   0   0      254.77      259.13     20.24 o 
  13   0   0     1820.09     2086.46     85.32 o 
  14   0   0     2191.26     2446.74    107.52 o 
  15   0   0      658.27      663.56     37.63 o 
  16   0   0      627.56      715.26     49.05 o 
  17   0   0     1091.84     1159.13     69.37 o 
   0   1   0    14891.29     4849.37    158.44 o 
   1   1   0     2481.77     2209.52     36.67 o 
   2   1   0     2343.91     1994.49     27.88 o 
   3   1   0    14704.45    14411.27    205.66 o 
   4   1   0       54.23      103.46      5.19 o 
   5   1   0     2114.57     2153.26     54.37 o 
   6   1   0     7030.27     7115.96    222.05 o 
   7   1   0      314.05      312.65     10.22 o 
   8   1   0     4662.70     4441.97    143.44 o 
   9   1   0       11.76       47.44     17.40 o 
  10   1   0      130.74      179.23     14.85 o 
  11   1   0     2606.83     2697.70     84.58 o 
  12   1   0     1023.94     1059.51     69.00 o 
  13   1   0     1296.82     1320.69     42.31 o 
  14   1   0      535.84      574.88     24.18 o 
  15   1   0       10.48        2.20     12.21 o 
  16   1   0        1.35        4.94     12.67 o 
  17   1   0      455.43      434.53     26.76 o 
   0   2   0     3485.73     2959.99     57.26 o 
   1   2   0    11763.10    11380.81    161.81 o 
   2   2   0       27.32       73.98      1.86 o 
   3   2   0    15537.74    15717.15    204.72 o 
   4   2   0     1128.77     1167.71     19.79 o 
   5   2   0       12.18       27.01      4.20 o 
   6   2   0      453.10      493.04     30.25 o 
   7   2   0     1367.74     1421.27     60.87 o 
   8   2   0       31.33       56.09     11.17 o 
   9   2   0       28.49       48.39      6.48 o 
  10   2   0     1116.06     1068.55     27.90 o 
  11   2   0      106.63      111.06     11.09 o 
  12   2   0        5.38       22.02      8.89 o 
  13   2   0      119.63      136.06     13.32 o 
  14   2   0      627.01      617.57     27.24 o 
  15   2   0       94.16       89.33     15.21 o 
  16   2   0       75.15       91.33     14.13 o 
  17   2   0       37.67       16.26     15.12 o 
   0   3   0    12047.98    12100.06    224.16 o 
   1   3   0     7039.05     6609.20    107.96 o 
   2   3   0     3475.51     3366.51     51.57 o 
   3   3   0    23333.55    21768.41    538.69 o 
   4   3   0        9.37       38.34      2.44 o 
   5   3   0     2617.32     2432.77     43.31 o 
   6   3   0     3877.77     4024.73     68.75 o 
   7   3   0      317.74      333.59     17.89 o 
   8   3   0     6335.03     6337.76    128.38 o 
   9   3   0     1580.56     1514.92     76.58 o 
  10   3   0      852.01      818.07     33.12 o 
  11   3   0     2648.01     2777.40     80.17 o 
  12   3   0      397.98      373.60     31.82 o 
  13   3   0      204.77      191.81     25.69 o 
  14   3   0     1840.10     1877.47    136.79 o 
  15   3   0      171.34      151.89     16.66 o 
  16   3   0      415.45      431.99     43.05 o 
   0   4   0     8691.73     8461.03    159.31 o 
   1   4   0      230.68      271.85      6.17 o 
   2   4   0     1847.94     1740.68     28.88 o 
   3   4   0     3973.43     4147.63     78.01 o 
   4   4   0        0.80       11.63      2.64 o 
   5   4   0    10215.62    10745.35    210.49 o 
   6   4   0     2880.41     2946.44     60.36 o 
   7   4   0       83.75      114.25      6.25 o 
   8   4   0     3876.16     3873.52     81.16 o 
   9   4   0     3713.43     3756.36    145.55 o 
  10   4   0      102.66      100.84     10.03 o 
  11   4   0     2166.03     2364.88     69.95 o 
  12   4   0      119.85      139.10     15.14 o 
  13   4   0        0.90        6.80     11.40 o 
  14   4   0      447.47      459.21     37.11 o 
  15   4   0       76.90       71.80     31.66 o 
  16   4   0      452.77      409.70     46.74 o 
   0   5   0     1113.96     1067.38     31.05 o 
   1   5   0       35.65       40.11      3.23 o 
   2   5   0        1.82       11.53      2.88 o 
   3   5   0      684.39      654.82     14.76 o 
   4   5   0     1426.50     1504.35     46.49 o 
   5   5   0       99.59      105.46      6.44 o 
   6   5   0       56.24       61.01      9.64 o 
   7   5   0       50.23       43.14     15.12 o 
   8   5   0      567.50      581.99     20.85 o 
   9   5   0       13.91       21.02     12.92 o 
  10   5   0        4.20        9.23     17.33 o 
  11   5   0        2.12       12.72     16.46 o 
  12   5   0       18.67        8.04     18.97 o 
  13   5   0        6.39       12.95     22.49 o 
  14   5   0        3.30      -10.09     30.51 o 
   0   6   0      253.67      270.75     12.86 o 
   1   6   0      232.21      242.98      7.93 o 
   2   6   0      424.99      446.21     12.20 o 
   3   6   0     2001.38     2014.17     39.62 o 
   4   6   0      137.96      166.55     10.09 o 
   5   6   0     1592.05     1640.40     92.49 o 
   6   6   0      584.65      627.31     37.43 o 
   7   6   0       48.12       55.56     16.69 o 
   8   6   0     1746.13     2026.40     94.78 o 
   9   6   0      610.29      653.09     44.26 o 
  10   6   0        8.80       25.60     20.44 o 
  11   6   0      272.28      298.23     31.08 o 
  12   6   0      514.21      518.52     47.95 o 
  13   6   0       65.64       50.86     34.89 o 
   0   7   0      838.21      872.98     44.14 o 
   1   7   0      143.24      154.09     13.49 o 
   2   7   0      900.15      903.34     33.68 o 
   3   7   0     1330.10     1437.75     38.64 o 
   4   7   0       67.32       73.53      9.03 o 
   5   7   0     1105.57     1190.56     35.15 o 
   6   7   0     1296.91     1361.51     47.60 o 
   7   7   0        0.64       12.11     17.27 o 
   8   7   0     1399.24     1499.37     61.13 o 
   9   7   0      627.35      603.07     33.54 o 
  10   7   0       30.42       13.77     16.22 o 
   0   8   0      288.70      237.74     27.74 o 
   1   8   0       66.81       47.06     14.91 o 
   2   8   0       16.30       30.65     17.68 o 
   3   8   0      524.34      474.64     27.36 o 
   4   8   0       20.44       31.98     15.95 o 
   5   8   0      232.53      183.62     17.93 o 
   6   8   0        5.61       19.95     22.29 o 
   7   8   0        6.08       30.65     23.70 o 
 -18   1   1      217.50      193.85     21.81 o 
 -17   1   1      139.44      109.47     15.99 o 
 -16   1   1      181.22      183.61     16.83 o 
 -15   1   1      794.59      794.15     32.00 o 
 -14   1   1      187.35      171.65     13.61 o 
 -13   1   1      784.59      842.96     30.33 o 
 -12   1   1       43.00       81.80     11.39 o 
 -11   1   1      527.18      583.51     21.17 o 
 -10   1   1     4755.77     5143.75    131.72 o 
  -9   1   1     1607.62     1592.06     49.45 o 
  -8   1   1    12965.46    13983.73    329.31 o 
  -7   1   1     5246.44     5333.41    137.67 o 
  -6   1   1     2499.47     2632.40     46.82 o 
  -5   1   1     7732.90     7640.00    204.81 o 
  -4   1   1    28768.00    27859.22    436.89 o 
  -3   1   1     1483.80     1364.11     23.94 o 
  -2   1   1     3324.15     3028.48     68.28 o 
  -1   1   1    15360.93    12666.91    202.70 o 
   0   1   1     1858.41     1441.66     53.54 o 
   1   1   1    15286.83    14129.64    247.21 o 
   2   1   1      972.38      819.64     12.71 o 
   3   1   1    12307.60    11576.06    282.49 o 
   4   1   1    11680.37    11097.31    162.46 o 
   5   1   1      518.08      546.34     13.15 o 
   6   1   1     8268.35     7909.29    135.60 o 
   7   1   1    15244.66    15734.12    299.42 o 
   8   1   1       54.27       48.41     15.51 o 
   9   1   1     3750.32     3936.08    104.69 o 
  10   1   1     3623.27     3723.50     98.18 o 
  11   1   1      163.95      163.69     16.62 o 
  12   1   1     1528.57     1680.90     51.17 o 
  13   1   1      388.08      415.09     18.83 o 
  14   1   1       17.83       11.39     11.20 o 
  15   1   1      423.89      445.59     22.79 o 
  16   1   1      106.41      129.16     18.01 o 
  17   1   1      392.57      321.05     36.32 o 
 -17   2   1       65.36       60.40     17.69 o 
 -16   2   1      758.71      816.67     68.35 o 
 -15   2   1      561.02      606.71     28.68 o 
 -14   2   1       34.68       49.62     11.65 o 
 -13   2   1     1086.62     1203.48     62.45 o 
 -12   2   1     2449.83     2566.87     74.80 o 
 -11   2   1     2601.02     2615.85    114.64 o 
 -10   2   1     3400.34     3496.44     92.80 o 
  -9   2   1     1376.18     1337.76     27.64 o 
  -8   2   1     3437.20     3314.37     88.58 o 
  -7   2   1    14600.90    14674.66    239.67 o 
  -6   2   1      187.29      221.95      9.40 o 
  -5   2   1     7386.45     7261.83    105.69 o 
  -4   2   1    14635.49    14383.57    204.44 o 
  -3   2   1     1051.73      992.24     15.13 o 
  -2   2   1    28816.77    26309.35    477.64 o 
  -1   2   1     5454.80     4928.66    183.51 o 
   0   2   1     6479.43     5594.96    104.18 o 
   1   2   1     3560.00     2939.91     55.33 o 
   2   2   1    19524.98    17775.20    281.74 o 
   3   2   1    12747.84    12176.26    187.39 o 
   4   2   1    24445.44    24010.77    341.39 o 
   5   2   1       57.12       65.23      3.62 o 
   6   2   1     4435.38     4681.63     73.13 o 
   7   2   1     6944.65     7175.45    122.11 o 
   8   2   1     1573.10     1602.46     32.16 o 
   9   2   1     7211.46     7145.39    145.50 o 
  10   2   1     3160.06     3222.56     72.39 o 
  11   2   1      439.12      454.30     19.27 o 
  12   2   1      646.18      670.62     47.71 o 
  13   2   1     1436.56     1534.84     49.83 o 
  14   2   1      282.90      269.63     28.43 o 
  15   2   1     1412.36     1511.77     54.12 o 
  16   2   1        1.52       -7.92     24.41 o 
  17   2   1       81.03       78.01     19.82 o 
 -17   3   1       22.75      -15.51     24.74 o 
 -16   3   1      149.95      109.43     26.64 o 
 -15   3   1      896.19      977.20     46.26 o 
 -14   3   1      372.25      370.82     25.04 o 
 -13   3   1      319.62      327.28     17.81 o 
 -12   3   1       98.10       75.00     15.60 o 
 -11   3   1      853.96      893.33     44.97 o 
 -10   3   1     1249.27     1324.43     41.18 o 
  -9   3   1     1796.76     1679.67    105.36 o 
  -8   3   1     2090.56     2110.24     65.81 o 
  -7   3   1      515.55      496.31     35.31 o 
  -6   3   1      182.57      175.62     19.91 o 
  -5   3   1       74.33       74.02      3.95 o 
  -4   3   1     4065.78     4142.26     99.69 o 
  -3   3   1     3365.78     3215.62     45.60 o 
  -2   3   1     2251.03     2022.86     34.31 o 
  -1   3   1     1670.93     1776.26     27.19 o 
   0   3   1        2.92       13.46      1.50 o 
   1   3   1     6720.62     6705.04     98.84 o 
   2   3   1     2975.97     2904.75     46.10 o 
   3   3   1     1081.40     1150.03     21.57 o 
   4   3   1       33.28       43.96      5.09 o 
   5   3   1     1171.33     1142.02     20.68 o 
   6   3   1        1.86        6.21      9.24 o 
   7   3   1      606.58      565.62     50.03 o 
   8   3   1      166.21      141.36     18.60 o 
   9   3   1      560.49      586.99     22.34 o 
  10   3   1        0.71       39.32     20.34 o 
  11   3   1      311.77      329.94     16.33 o 
  12   3   1      420.29      445.95     24.13 o 
  13   3   1       65.91       70.04     11.34 o 
  14   3   1       77.22       88.76     12.53 o 
  15   3   1      336.92      347.63     22.52 o 
  16   3   1       94.46      101.29     17.61 o 
 -16   4   1       57.01       24.60     29.99 o 
 -15   4   1       54.36       20.41     23.62 o 
 -14   4   1        8.95       -5.74     28.78 o 
 -13   4   1      174.64      192.47     22.61 o 
 -12   4   1       44.12       58.78     10.28 o 
 -11   4   1      541.56      548.89     23.77 o 
 -10   4   1      656.98      675.86     26.40 o 
  -9   4   1       10.17       28.60      8.71 o 
  -8   4   1      499.41      486.24     17.68 o 
  -7   4   1     3531.12     3652.39     74.31 o 
  -6   4   1      132.43      124.11     10.51 o 
  -5   4   1     2533.04     2545.52     50.96 o 
  -4   4   1      901.34      917.49     18.39 o 
  -3   4   1       29.06       50.21      6.65 o 
  -2   4   1       26.15       42.73      2.22 o 
  -1   4   1     3508.05     3554.40     54.67 o 
   0   4   1      502.19      427.06      7.73 o 
   1   4   1     5146.54     5124.15     70.91 o 
   2   4   1      820.59      793.79     16.36 o 
   3   4   1      537.47      471.36     14.42 o 
   4   4   1     1184.62     1116.21     30.15 o 
   5   4   1     1796.71     1811.41     34.23 o 
   6   4   1     2693.27     2601.93     55.78 o 
   7   4   1     3402.08     3541.95     74.78 o 
   8   4   1      150.21      139.57     10.05 o 
   9   4   1        8.29        3.49     14.47 o 
  10   4   1      950.18      957.16     32.01 o 
  11   4   1      221.18      216.84     14.98 o 
  12   4   1      642.02      641.59     28.26 o 
  13   4   1        3.62        4.87     27.88 o 
  14   4   1        4.33      -15.92     21.14 o 
  15   4   1       54.25       31.20     30.54 o 
 -15   5   1      242.10      222.77     38.00 o 
 -14   5   1       37.49       46.60     32.01 o 
 -13   5   1     1479.68     1618.22     99.74 o 
 -12   5   1     1220.18     1281.30     74.16 o 
 -11   5   1      638.69      669.70     43.08 o 
 -10   5   1      954.22      951.96     53.43 o 
  -9   5   1      586.47      563.53     35.47 o 
  -8   5   1      353.77      330.12     26.53 o 
  -7   5   1     2586.19     2834.88     87.97 o 
  -6   5   1      296.26      287.27     12.20 o 
  -5   5   1     4954.12     5321.71    140.68 o 
  -4   5   1     2422.77     2488.90     49.13 o 
  -3   5   1      669.73      636.71     11.99 o 
  -2   5   1     2924.20     2976.65     44.46 o 
  -1   5   1     8162.68     8336.53    117.84 o 
   0   5   1     1489.22     1600.49     24.45 o 
   1   5   1     8634.45     8997.20    125.63 o 
   2   5   1     1089.70     1132.69     20.59 o 
   3   5   1      101.69      121.23      4.80 o 
   4   5   1     5139.40     5398.96    204.13 o 
   5   5   1     1408.31     1438.44     29.59 o 
   6   5   1     1985.58     2017.89     44.70 o 
   7   5   1     1732.00     1840.30    120.58 o 
   8   5   1      120.85      118.31     10.30 o 
   9   5   1      424.34      373.40     17.18 o 
  10   5   1      964.81      982.58     53.23 o 
  11   5   1        7.99        0.29     25.66 o 
  12   5   1     2386.81     2648.98    143.33 o 
  13   5   1       66.76       56.34     29.81 o 
  14   5   1      208.13      179.03     30.45 o 
 -13   6   1      378.99      320.32     39.50 o 
 -12   6   1     1071.77     1042.00     76.73 o 
 -11   6   1      365.01      323.37     37.25 o 
 -10   6   1       92.39       74.71     22.61 o 
  -9   6   1      246.84      223.29     25.89 o 
  -8   6   1      102.25      104.15     22.17 o 
  -7   6   1     1939.65     2271.89     98.76 o 
  -5   6   1     1871.12     1934.22     58.24 o 
  -4   6   1        7.89       31.78      6.31 o 
  -3   6   1       33.85       38.00      6.29 o 
  -2   6   1     1860.92     1895.58     36.97 o 
  -1   6   1     3631.73     3793.15     69.03 o 
   0   6   1      995.61     1088.54     23.53 o 
   1   6   1     1975.44     2092.66     40.40 o 
   2   6   1      605.50      621.37     15.22 o 
   3   6   1        0.60       19.03      4.30 o 
   4   6   1      844.80      832.67     36.58 o 
   5   6   1      556.23      553.16     58.13 o 
   6   6   1      625.03      599.07     24.71 o 
   7   6   1      220.75      202.41     22.23 o 
   8   6   1      131.68      123.11     15.97 o 
   9   6   1      338.49      281.45     27.91 o 
  10   6   1      208.95      182.69     27.54 o 
  11   6   1      106.73       90.42     26.47 o 
  12   6   1      571.23      476.86     47.46 o 
 -11   7   1        0.10      -33.25     33.25 o 
 -10   7   1        7.30       15.92     27.10 o 
  -8   7   1       17.66       50.14     12.51 o 
  -7   7   1        8.94       22.78     11.82 o 
  -6   7   1      146.78      136.47     13.90 o 
  -5   7   1       26.19       20.24      9.49 o 
  -4   7   1       53.76       52.07      9.31 o 
  -3   7   1        2.36        6.66      7.81 o 
  -2   7   1      561.72      566.76     19.41 o 
  -1   7   1       31.87       40.11      8.59 o 
   0   7   1       24.52       32.93     10.15 o 
   1   7   1       28.44       26.47      9.77 o 
   2   7   1      573.31      565.95     24.25 o 
   3   7   1        2.88       16.20     13.81 o 
   4   7   1      430.47      459.21     17.47 o 
   5   7   1      239.59      218.24     13.03 o 
   6   7   1      337.91      386.66     30.05 o 
   7   7   1        6.33       12.58     19.20 o 
   8   7   1      210.78      209.87     24.34 o 
   9   7   1      147.03      120.86     18.86 o 
  10   7   1       11.71        8.66     21.59 o 
  -7   8   1       50.29      -19.35     26.30 o 
  -6   8   1        0.06       -0.87     22.29 o 
  -5   8   1      135.66      130.99     24.88 o 
  -4   8   1      918.37      943.59     42.76 o 
  -3   8   1      242.05      244.05     28.11 o 
  -2   8   1     1116.58     1120.14     48.87 o 
  -1   8   1      234.65      208.82     19.15 o 
   0   8   1        3.04       13.84     16.18 o 
   1   8   1     1252.68     1212.93     50.86 o 
   2   8   1      640.99      611.25     31.05 o 
   3   8   1      126.45      120.70     16.03 o 
   4   8   1      339.56      337.56     24.34 o 
   5   8   1       71.50       55.56     16.46 o 
   6   8   1       14.72       37.17     38.72 o 
   7   8   1      301.57      268.50     31.17 o 
 -18   0   2      735.77      739.07     48.93 o 
 -17   0   2     1162.13     1217.66     73.47 o 
 -16   0   2        7.18        2.28     18.94 o 
 -15   0   2      388.48      427.75     30.91 o 
 -14   0   2     5014.52     5681.66    225.28 o 
 -13   0   2      154.79      124.45     14.76 o 
 -12   0   2     5344.69     5880.50    213.54 o 
 -11   0   2      778.80      893.16     39.59 o 
 -10   0   2     1021.26      996.48     42.88 o 
  -8   0   2     3251.15     3294.12     83.82 o 
  -7   0   2     7362.23     7362.14    247.68 o 
  -6   0   2     9201.68     9503.44    218.50 o 
  -5   0   2      583.05      651.36     18.19 o 
  -4   0   2    16629.66    15581.11    351.86 o 
  -2   0   2     1484.58     1330.37     32.21 o 
   1   0   2     1692.68     1586.94     40.60 o 
   2   0   2    21372.36    19175.79    437.35 o 
   3   0   2     6006.95     5684.23    138.26 o 
   4   0   2       99.87      107.98      5.65 o 
   5   0   2     7608.33     7335.93    180.36 o 
   6   0   2     5120.83     5181.22    129.55 o 
   7   0   2     7421.04     7356.31    186.41 o 
   8   0   2     7758.38     8249.94    286.87 o 
   9   0   2     1559.95     1647.03     67.53 o 
  10   0   2     1063.81     1196.44     54.03 o 
  12   0   2       16.01       -2.28     12.05 o 
  13   0   2     4686.08     5476.22    206.08 o 
  14   0   2      478.81      524.72     34.23 o 
  15   0   2       18.57       -6.92     20.21 o 
  16   0   2      708.07      803.20     55.82 o 
  17   0   2      532.52      579.77     53.98 o 
 -18   1   2       77.79       85.85     40.97 o 
 -17   1   2      443.85      468.22     28.41 o 
 -16   1   2        6.88        1.52     13.55 o 
 -15   1   2      258.33      274.69     17.85 o 
 -14   1   2      373.30      396.28     19.44 o 
 -13   1   2      590.57      607.64     26.43 o 
 -12   1   2     3257.01     3477.39     94.57 o 
 -11   1   2     1421.92     1490.99     44.46 o 
 -10   1   2     1718.71     1803.14     85.06 o 
  -9   1   2      187.11      188.72     10.73 o 
  -8   1   2     1796.91     1978.34     36.84 o 
  -7   1   2      103.31      197.98     14.06 o 
  -6   1   2    22059.59    20805.73    329.06 o 
  -5   1   2      727.89      787.97     18.11 o 
  -4   1   2     5937.45     5725.26    131.05 o 
  -3   1   2     1704.61     1380.41     24.09 o 
  -2   1   2     2814.45     2593.95     41.53 o 
  -1   1   2    12003.20    11078.03    496.72 o 
   0   1   2    15598.04    14003.83    181.87 o 
   1   1   2     5128.84     4580.77     67.92 o 
   2   1   2     2818.09     2539.29     39.43 o 
   3   1   2     3543.14     3247.58     55.41 o 
   4   1   2      594.41      541.92     14.66 o 
   5   1   2    18773.39    18303.63    266.05 o 
   6   1   2       52.89       84.65      8.13 o 
   7   1   2     2205.21     2151.59     40.07 o 
   8   1   2      278.81      287.59      9.69 o 
   9   1   2      941.48      916.36     23.35 o 
  10   1   2     1194.08     1187.34     29.21 o 
  11   1   2     2695.22     2907.86     81.46 o 
  12   1   2      408.46      397.35     19.61 o 
  13   1   2      451.24      470.95     34.63 o 
  14   1   2      206.47      186.38     24.11 o 
  15   1   2        0.35       -2.88     16.72 o 
  16   1   2      300.17      313.20     24.85 o 
  17   1   2       72.46       39.47     17.11 o 
 -18   2   2       20.76       31.12     18.09 o 
 -17   2   2      118.17      123.55     37.18 o 
 -16   2   2       47.00       38.28     15.84 o 
 -15   2   2      471.29      532.73     24.36 o 
 -14   2   2      218.71      223.27     26.33 o 
 -13   2   2       63.56       60.36     10.17 o 
 -12   2   2        1.10       10.28     10.52 o 
 -11   2   2      681.45      690.06     35.70 o 
 -10   2   2      124.12       88.81      9.28 o 
  -9   2   2      110.22      105.10     18.17 o 
  -8   2   2      476.92      486.77     13.29 o 
  -7   2   2       88.18       79.18      4.53 o 
  -6   2   2      174.21      181.72     13.83 o 
  -5   2   2       89.81      118.31      5.72 o 
  -4   2   2     6073.66     6472.29    161.60 o 
  -3   2   2     2857.71     2818.12     57.55 o 
  -2   2   2     1879.76     1953.81     91.98 o 
  -1   2   2     2619.14     2466.73     42.89 o 
   0   2   2     1677.56     1540.50     33.91 o 
   1   2   2     2299.90     2302.16     35.95 o 
   2   2   2     1084.63     1015.15     17.10 o 
   3   2   2     4487.99     4421.13     67.77 o 
   4   2   2      692.31      731.64     13.45 o 
   5   2   2      106.33      117.05      4.06 o 
   6   2   2       99.81      107.24      4.36 o 
   7   2   2       43.31       65.76      7.89 o 
   8   2   2      370.98      344.40     26.12 o 
   9   2   2       39.61       34.06     10.83 o 
  10   2   2     1306.92     1331.16     43.45 o 
  11   2   2      109.68      114.44     16.35 o 
  12   2   2       18.01       14.30     10.06 o 
  13   2   2      117.20      160.89     13.18 o 
  14   2   2      580.73      598.27     26.84 o 
  15   2   2        0.05       14.38     15.96 o 
  16   2   2       75.17       81.33     17.45 o 
 -17   3   2      564.30      549.12     45.36 o 
 -16   3   2      131.28      130.21     29.44 o 
 -15   3   2     1782.07     1813.61    106.61 o 
 -14   3   2      651.75      654.84     28.53 o 
 -13   3   2        5.65        8.17      9.04 o 
 -12   3   2     1260.20     1326.65     63.09 o 
 -11   3   2     3116.09     3275.19     87.81 o 
 -10   3   2      111.35      101.86     12.63 o 
  -9   3   2     4640.23     4450.65    157.22 o 
  -8   3   2      879.59      912.40     27.26 o 
  -7   3   2     1602.19     1539.57     33.51 o 
  -6   3   2     5014.05     4847.00     99.30 o 
  -5   3   2      811.64      762.35     14.59 o 
  -4   3   2     7163.70     7216.39    138.72 o 
  -3   3   2    12512.41    12891.17    246.80 o 
  -2   3   2      140.51      175.52      5.24 o 
  -1   3   2    12050.68    11357.21    213.54 o 
   0   3   2    10130.14     9874.93    160.21 o 
   1   3   2       16.15       44.47      6.79 o 
   2   3   2    12207.01    11701.13    169.31 o 
   3   3   2     6585.75     6248.98    106.00 o 
   4   3   2     1257.30     1179.60     20.42 o 
   5   3   2     5854.47     5545.25     86.27 o 
   6   3   2      739.21      747.20     25.20 o 
   7   3   2     1034.29     1045.62     64.62 o 
   8   3   2     4219.34     4183.79    118.12 o 
   9   3   2      129.88      125.04      8.59 o 
  10   3   2     3383.99     3629.97     99.10 o 
  11   3   2     1200.21     1206.41     40.01 o 
  12   3   2       22.19       19.20     10.27 o 
  13   3   2      553.22      519.03     23.77 o 
  14   3   2     1506.69     1576.79     61.75 o 
  15   3   2      104.68      103.46     14.82 o 
  16   3   2      520.77      444.72     52.10 o 
 -16   4   2       17.14      -34.51     34.51 o 
 -15   4   2      153.17      113.00     24.91 o 
 -14   4   2      736.74      676.73     47.72 o 
 -13   4   2      232.38      193.88     30.74 o 
 -12   4   2     1487.09     1621.47     51.39 o 
 -11   4   2      357.88      387.70     17.32 o 
 -10   4   2        2.31        6.93      6.97 o 
  -9   4   2     8494.07     8906.97    176.58 o 
  -8   4   2     1354.80     1427.38     32.92 o 
  -7   4   2     1958.76     1908.90     50.46 o 
  -6   4   2     3258.75     3493.94     86.33 o 
  -5   4   2     4211.14     4567.43    162.97 o 
  -4   4   2     1406.53     1534.61     42.56 o 
  -3   4   2     8854.98     9087.62    220.15 o 
  -2   4   2       54.56       81.92      3.09 o 
  -1   4   2     2267.57     2394.93     43.22 o 
   0   4   2     1458.73     1489.08     22.49 o 
   1   4   2        0.12       19.00      3.88 o 
   2   4   2     9290.56     9504.68    259.36 o 
   3   4   2     1978.37     2096.77     46.06 o 
   4   4   2     4468.94     4504.59    136.30 o 
   5   4   2     3220.98     3223.86     59.94 o 
   6   4   2     2019.17     1962.17     45.05 o 
   7   4   2      785.92      820.29     26.67 o 
   8   4   2     6484.13     6807.69    249.39 o 
   9   4   2        6.51       19.12      8.27 o 
  10   4   2      210.15      222.28     15.83 o 
  11   4   2      898.73      939.37     34.50 o 
  12   4   2       37.70       51.67     22.56 o 
  13   4   2      617.39      589.63     43.71 o 
  14   4   2       72.88       79.18     23.56 o 
  15   4   2       54.24       58.91     26.58 o 
 -15   5   2        1.68       23.10     29.21 o 
 -14   5   2       57.68       50.37     31.08 o 
 -13   5   2       23.91       35.73     26.58 o 
 -12   5   2        4.57        3.49     16.81 o 
 -11   5   2      102.17      112.63     21.25 o 
 -10   5   2      414.68      410.37     30.28 o 
  -9   5   2      117.17      124.85     17.85 o 
  -8   5   2        0.77        9.23     14.45 o 
  -7   5   2      205.99      199.59     18.22 o 
  -6   5   2     1601.09     1694.23     75.49 o 
  -5   5   2      124.71       95.99     10.64 o 
  -4   5   2        0.05       27.16      6.03 o 
  -3   5   2        0.53        5.48      4.61 o 
  -2   5   2      318.46      300.57      7.64 o 
  -1   5   2        7.09       23.90      2.65 o 
   0   5   2        2.49       17.59      2.57 o 
   1   5   2      249.27      289.49      7.53 o 
   2   5   2        3.39       10.47      2.81 o 
   3   5   2        2.81       11.19      3.37 o 
   4   5   2       64.49       73.02      4.66 o 
   5   5   2     1353.06     1340.02     25.08 o 
   6   5   2      225.78      207.92     11.19 o 
   7   5   2        3.71        5.48      6.12 o 
   8   5   2       43.98       45.21     15.54 o 
   9   5   2      341.72      307.57     16.17 o 
  10   5   2       77.42       67.58     11.12 o 
  11   5   2        0.01       -9.54     21.42 o 
  12   5   2       46.03       36.97     24.16 o 
  13   5   2       55.97       91.72     29.93 o 
 -13   6   2        4.06      -15.51     26.21 o 
 -12   6   2      638.33      624.78     50.08 o 
 -11   6   2      306.13      297.65     30.48 o 
 -10   6   2      357.59      357.20     32.09 o 
  -9   6   2      928.18     1054.09     57.32 o 
  -8   6   2      370.38      389.32     29.50 o 
  -7   6   2      108.74      116.63     15.40 o 
  -6   6   2     1710.87     1920.81     81.86 o 
  -5   6   2      690.14      700.81     26.07 o 
  -4   6   2     1072.28     1094.17     34.83 o 
  -3   6   2      448.47      468.73     14.71 o 
  -2   6   2      210.55      225.34      9.69 o 
  -1   6   2      908.24      954.06     20.99 o 
   0   6   2      743.30      802.22     18.28 o 
   1   6   2      281.19      280.32      9.11 o 
   2   6   2      581.83      623.07     16.12 o 
   3   6   2     1227.18     1260.35     91.56 o 
   4   6   2      704.88      705.52     28.73 o 
   5   6   2     1609.01     1697.75    100.93 o 
   6   6   2      155.32      148.13     10.86 o 
   7   6   2      237.22      216.60     14.94 o 
   8   6   2      739.00      767.06     40.11 o 
   9   6   2      297.80      295.05     19.79 o 
  10   6   2      226.00      202.42     22.10 o 
  11   6   2      440.09      350.48     26.39 o 
  12   6   2        0.85       29.70     32.03 o 
 -10   7   2       94.34      107.64     22.20 o 
  -9   7   2     1599.70     1777.71    101.67 o 
  -8   7   2      489.70      469.48     35.32 o 
  -7   7   2      697.25      738.15     41.52 o 
  -6   7   2     1299.96     1423.62     47.40 o 
  -5   7   2      689.52      794.55     31.60 o 
  -4   7   2      301.85      352.06     15.28 o 
  -3   7   2     1899.89     2035.57     52.10 o 
  -2   7   2       37.49       40.54      8.02 o 
  -1   7   2      614.94      608.74     20.10 o 
   0   7   2      619.03      588.79     24.71 o 
   1   7   2       60.65       69.23     12.43 o 
   2   7   2     1744.38     1773.41     55.77 o 
   3   7   2      300.71      292.98     18.02 o 
   4   7   2      605.52      670.56     29.04 o 
   5   7   2     1278.42     1260.71     47.03 o 
   6   7   2      523.17      459.56     38.71 o 
   7   7   2      404.64      392.23     26.30 o 
   8   7   2     1286.46     1273.55     52.80 o 
   9   7   2       74.04       57.12     35.62 o 
  -7   8   2       48.96       90.74     30.42 o 
  -6   8   2       31.57       42.30     26.50 o 
  -5   8   2      132.35       81.92     31.34 o 
  -4   8   2      171.75      132.55     18.37 o 
  -3   8   2      575.14      487.30     40.48 o 
  -2   8   2      109.65       99.36     16.58 o 
  -1   8   2      104.51      143.71     23.21 o 
   0   8   2       60.36       47.52     15.22 o 
   1   8   2      108.29       81.60     19.64 o 
   2   8   2      462.23      423.54     25.86 o 
   3   8   2      183.57      177.24     19.43 o 
   4   8   2      197.87      176.32     18.48 o 
   5   8   2       26.06        8.04     19.84 o 
   6   8   2       13.30       23.41     25.14 o 
 -18   1   3      490.22      482.11     27.11 o 
 -17   1   3       64.41       85.86     37.76 o 
 -16   1   3      381.45      390.06     21.81 o 
 -15   1   3       36.27       35.01     12.02 o 
 -14   1   3      368.98      401.35     19.33 o 
 -13   1   3     1219.63     1396.64     44.41 o 
 -12   1   3      236.49      260.19     13.93 o 
 -11   1   3     3575.86     3793.16    102.05 o 
 -10   1   3     3431.42     3620.89     96.79 o 
  -9   1   3      105.23      127.91      9.23 o 
  -8   1   3    14921.98    15902.54    258.91 o 
  -7   1   3     8424.72     8592.75    140.23 o 
  -6   1   3      307.06      315.78      8.58 o 
  -5   1   3     8718.13     8487.88    137.17 o 
  -4   1   3    12551.65    12467.13    442.57 o 
  -3   1   3      196.12      286.85      9.77 o 
  -2   1   3     5343.49     5108.25     82.38 o 
  -1   1   3      124.93      136.16      4.35 o 
   0   1   3     5553.89     5408.98     79.19 o 
   1   1   3      199.73      263.32      7.44 o 
   2   1   3      112.25      143.20      4.83 o 
   3   1   3    25324.35    24814.04    437.36 o 
   4   1   3     2727.27     2589.87     48.27 o 
   5   1   3     5289.76     5246.36     93.92 o 
   6   1   3     6280.92     5968.62    209.25 o 
   7   1   3     8793.14     8947.55    246.95 o 
   8   1   3     2072.58     2106.55     46.95 o 
   9   1   3     4761.24     5038.91    105.11 o 
  10   1   3      514.62      512.35     15.12 o 
  11   1   3      126.46      143.45     14.39 o 
  12   1   3      705.82      786.10     29.27 o 
  13   1   3      170.45      171.26     18.44 o 
  14   1   3      560.13      579.09     25.92 o 
  15   1   3      163.75      160.95     16.24 o 
  16   1   3      122.27       85.06     35.42 o 
 -18   2   3       63.14       51.03     18.51 o 
 -17   2   3        1.38       -5.16     13.59 o 
 -16   2   3     1472.61     1612.76     56.78 o 
 -15   2   3      295.63      297.79     17.59 o 
 -14   2   3     1699.50     1807.38     57.67 o 
 -13   2   3      700.04      722.04     25.99 o 
 -12   2   3      269.24      293.65     59.53 o 
 -11   2   3     3010.84     3139.63     84.73 o 
 -10   2   3     6774.01     6875.18    140.10 o 
  -9   2   3     1373.48     1241.98     29.84 o 
  -8   2   3     8006.28     7874.53    153.77 o 
  -7   2   3     3153.06     3128.56     55.73 o 
  -6   2   3       12.16       44.45      2.93 o 
  -5   2   3    19406.22    19458.48    309.74 o 
  -4   2   3    10409.65    10281.30    145.36 o 
  -3   2   3    18804.75    18859.89   1139.69 o 
  -2   2   3     2302.56     1988.99    172.20 o 
  -1   2   3     3250.99     2964.77     41.17 o 
   0   2   3     6637.46     6069.62     82.32 o 
   1   2   3    20923.43    18210.10    288.42 o 
   2   2   3     1167.04     1155.96     17.72 o 
   3   2   3    12590.30    12346.62    163.34 o 
   4   2   3     6274.05     5755.97    118.75 o 
   5   2   3      450.96      503.38     15.25 o 
   6   2   3    11016.62    11393.42    377.01 o 
   7   2   3     2110.51     1892.80     42.05 o 
   8   2   3     1091.62     1106.02     39.78 o 
   9   2   3     2907.89     2751.86     60.93 o 
  10   2   3     1581.53     1578.67     47.66 o 
  11   2   3     2335.77     2510.98    107.20 o 
  12   2   3      782.82      827.78     31.28 o 
  13   2   3        8.39        2.49     11.05 o 
  14   2   3      513.60      549.12     26.95 o 
  15   2   3      604.60      609.68     32.54 o 
  16   2   3       52.20       22.12     19.64 o 
 -17   3   3      148.18      153.66     34.11 o 
 -16   3   3      372.56      328.88     33.88 o 
 -15   3   3       81.12      109.84     14.55 o 
 -14   3   3      195.10      175.33     15.53 o 
 -13   3   3      511.25      539.85     21.99 o 
 -12   3   3      249.73      276.62     14.79 o 
 -11   3   3        1.69       17.82     10.25 o 
 -10   3   3      558.81      536.28     34.13 o 
  -9   3   3      187.89      167.99     10.39 o 
  -8   3   3      714.06      713.27     54.54 o 
  -7   3   3       78.58       65.30      6.55 o 
  -6   3   3     2169.87     2231.04     59.60 o 
  -5   3   3       21.09       26.69     10.73 o 
  -4   3   3      667.33      733.80     17.13 o 
  -3   3   3     4425.04     4350.24    116.17 o 
  -2   3   3    10186.27    10224.59    166.24 o 
  -1   3   3       61.54       46.08      3.75 o 
   0   3   3     2526.19     2734.12     74.42 o 
   1   3   3     3052.96     2926.26     46.27 o 
   2   3   3     4900.84     4756.80     65.75 o 
   3   3   3     3741.71     3690.61     51.88 o 
   4   3   3      453.03      398.99      7.78 o 
   5   3   3       18.43       23.16      3.81 o 
   6   3   3      825.13      792.60     26.34 o 
   7   3   3     1388.09     1481.28     46.99 o 
   8   3   3      823.34      770.48     25.21 o 
   9   3   3      670.24      736.14     58.58 o 
  10   3   3      846.39      863.00     30.65 o 
  11   3   3      138.40      162.49     14.39 o 
  12   3   3      128.33       83.45     22.95 o 
  13   3   3      177.75      180.31     19.12 o 
  14   3   3      675.10      677.53     57.80 o 
  15   3   3      135.80       94.52     16.88 o 
 -16   4   3       60.80       35.12     30.59 o 
 -15   4   3        0.26       28.81     25.14 o 
 -14   4   3        0.73       35.52     23.27 o 
 -13   4   3      710.91      773.62     48.18 o 
 -12   4   3      133.83      163.06     20.39 o 
 -11   4   3     1120.31     1153.36     58.82 o 
 -10   4   3        6.25       11.19      6.78 o 
  -9   4   3      160.33      172.03     21.06 o 
  -8   4   3     2507.04     2694.03    116.17 o 
  -7   4   3     2429.08     2406.58    101.64 o 
  -6   4   3     1162.62     1242.69     51.47 o 
  -5   4   3     1023.80      975.14     37.11 o 
  -4   4   3      168.92      165.68      9.63 o 
  -3   4   3      545.38      569.99     14.59 o 
  -2   4   3     2883.98     2995.19    117.10 o 
  -1   4   3      293.75      281.45      6.83 o 
   0   4   3     3398.89     3338.59     77.04 o 
   1   4   3       68.85       81.62     16.48 o 
   2   4   3      243.92      276.35      6.36 o 
   3   4   3      819.40      787.40     14.11 o 
   4   4   3     1764.43     1616.11     42.52 o 
   5   4   3       47.97       43.46     10.29 o 
   6   4   3     2984.15     3049.57     67.28 o 
   7   4   3      386.73      358.93     28.82 o 
   8   4   3       77.20       81.26     10.99 o 
   9   4   3      398.57      387.35     18.56 o 
  10   4   3      265.91      252.85     14.66 o 
  11   4   3       32.71       42.07     16.95 o 
  12   4   3      227.57      220.47     24.51 o 
  13   4   3        2.01        4.63     20.15 o 
  14   4   3      107.56       67.20     24.88 o 
 -15   5   3      137.46       67.82     24.88 o 
 -14   5   3       87.11       68.94     23.70 o 
 -13   5   3     2441.96     2545.12    142.21 o 
 -12   5   3       32.10       87.22     26.33 o 
 -11   5   3     1271.96     1371.58     69.17 o 
 -10   5   3      344.76      312.47     27.62 o 
  -8   5   3     1130.19     1210.57     56.72 o 
  -6   5   3     1653.93     1746.33     66.69 o 
  -5   5   3     5774.84     6202.49    211.30 o 
  -4   5   3        5.67       35.12      6.23 o 
  -3   5   3     1560.63     1666.38     45.76 o 
  -2   5   3     7740.86     8099.48    192.55 o 
  -1   5   3     1478.26     1461.02     25.95 o 
   0   5   3     8411.06     8741.33    171.45 o 
   1   5   3     3604.31     3823.23    187.81 o 
   2   5   3      498.77      500.92     18.04 o 
   3   5   3     2228.63     2215.60     38.79 o 
   4   5   3     3943.01     4167.77    112.61 o 
   5   5   3       32.49       40.25     11.10 o 
   6   5   3     1964.10     2052.89     69.86 o 
   7   5   3      302.24      279.20     11.51 o 
   8   5   3      585.10      518.21     17.78 o 
   9   5   3      455.33      431.96     17.06 o 
  10   5   3      342.77      303.23     14.51 o 
  11   5   3      963.31      882.74     40.45 o 
  12   5   3     1119.85     1141.86     76.90 o 
  13   5   3       56.88       30.28     25.98 o 
 -13   6   3      557.40      511.57     48.38 o 
 -12   6   3       93.05       88.17     22.95 o 
 -11   6   3      341.05      330.12     33.94 o 
 -10   6   3      237.88      246.19     27.71 o 
  -7   6   3      563.03      621.37     33.01 o 
  -6   6   3      616.09      695.42     34.92 o 
  -5   6   3     1443.66     1568.05     63.20 o 
  -4   6   3        0.44       21.65      7.44 o 
  -3   6   3      831.11      876.99     29.18 o 
  -2   6   3     1567.68     1652.54     38.67 o 
  -1   6   3     1298.35     1417.22     43.48 o 
   0   6   3     3133.30     3370.58     63.09 o 
   1   6   3     1954.05     2081.82     41.84 o 
   2   6   3      110.29      108.38      8.98 o 
   3   6   3        3.56       15.52      5.25 o 
   4   6   3     1250.11     1237.55     45.23 o 
   5   6   3       40.89       46.72      6.41 o 
   6   6   3     1853.29     1836.55    130.47 o 
   7   6   3       52.94       45.35     12.85 o 
   8   6   3      318.14      300.52     33.65 o 
   9   6   3       67.05       67.40     15.11 o 
  10   6   3      271.02      217.91     21.19 o 
  11   6   3      652.19      540.41     48.96 o 
 -11   7   3       41.90       21.97     20.21 o 
 -10   7   3      180.57      140.08     23.33 o 
  -9   7   3      136.47      165.68     23.15 o 
  -8   7   3       12.56       24.74     19.09 o 
  -7   7   3      421.88      486.55     31.46 o 
  -6   7   3      198.93      238.77     20.99 o 
  -5   7   3      244.29      256.39     17.42 o 
  -4   7   3        5.26       22.78      8.42 o 
  -3   7   3      564.01      605.40     19.23 o 
  -2   7   3        0.05        7.76      8.59 o 
  -1   7   3        2.16       -7.47      8.07 o 
   0   7   3       12.79       19.03      7.84 o 
   1   7   3      523.98      529.39     24.22 o 
   2   7   3       18.38       18.45     13.26 o 
   3   7   3       46.36       37.57     12.08 o 
   4   7   3        0.07        7.76     12.95 o 
   5   7   3      138.51      130.21     15.51 o 
   6   7   3        0.20        5.48     12.74 o 
   7   7   3        5.79       23.05     14.81 o 
   8   7   3        8.24       11.03     18.84 o 
   9   7   3        2.84      -13.37     18.30 o 
  -7   8   3        4.39      -19.03     22.52 o 
  -6   8   3      122.83       97.34     24.80 o 
  -5   8   3      327.02      316.68     32.03 o 
  -4   8   3      199.99      157.03     31.92 o 
  -3   8   3      620.03      585.50     32.03 o 
  -2   8   3     1353.82     1337.81     58.39 o 
  -1   8   3        2.98       25.95     16.95 o 
   0   8   3      198.41      189.64     18.71 o 
   1   8   3      856.05      782.15     38.95 o 
   2   8   3      256.27      227.88     20.50 o 
   3   8   3      779.65      767.04     37.63 o 
   4   8   3      146.97      134.51     28.75 o 
   5   8   3        9.57       -2.28     15.74 o 
 -18   0   4     1148.82     1140.70     78.00 o 
 -17   0   4      623.07      614.63     49.68 o 
 -16   0   4      808.38      824.51     45.85 o 
 -15   0   4     1916.50     2160.02     93.13 o 
 -14   0   4     1290.24     1436.45     60.49 o 
 -13   0   4      241.91      279.75     20.44 o 
 -12   0   4     9550.93    10508.68    362.07 o 
 -11   0   4      194.74      175.89     14.42 o 
 -10   0   4     1739.04     1757.72     68.34 o 
  -9   0   4     4211.02     4307.29    109.22 o 
  -8   0   4     1104.57     1208.20     31.86 o 
  -7   0   4    10707.09    11238.07    255.61 o 
  -6   0   4    13959.23    14100.45    314.55 o 
  -5   0   4    14542.22    14290.61    320.72 o 
  -4   0   4     6078.76     5958.87    133.70 o 
  -3   0   4     6241.10     5990.39    136.67 o 
  -2   0   4     2504.52     2558.85     60.12 o 
   0   0   4     1001.61      986.85     25.60 o 
   1   0   4     6758.53     6283.00    148.06 o 
   2   0   4     6241.43     5993.01    147.23 o 
   3   0   4     7851.81     7947.38    193.76 o 
   4   0   4     6565.29     6869.48    166.08 o 
   5   0   4     9919.69    10428.75    249.70 o 
   6   0   4      890.48      892.15     41.58 o 
   7   0   4     4972.32     5406.06    197.25 o 
   8   0   4      444.67      436.95     13.49 o 
   9   0   4      236.66      208.82      9.80 o 
  10   0   4     5548.20     5964.12    225.57 o 
  11   0   4      237.56      241.95     21.65 o 
  12   0   4     1174.87     1271.58     59.34 o 
  13   0   4     1320.64     1428.76     66.75 o 
  16   0   4      564.37      468.01     41.87 o 
 -18   1   4      520.81      536.88     30.36 o 
 -17   1   4        0.44        7.11     13.09 o 
 -16   1   4        0.64       -0.27     12.17 o 
 -15   1   4      425.59      439.58     22.65 o 
 -14   1   4     1195.62     1231.47     40.81 o 
 -13   1   4      798.93      831.12     29.05 o 
 -12   1   4     2737.40     2807.10     77.58 o 
 -11   1   4      188.76      194.55     16.94 o 
 -10   1   4       55.31       72.70     20.93 o 
  -9   1   4     3359.25     3389.13     70.15 o 
  -8   1   4      197.35      166.80     12.93 o 
  -7   1   4     5231.01     5468.69     90.57 o 
  -6   1   4     2329.63     2196.46     38.27 o 
  -5   1   4      154.08      186.93     18.70 o 
  -4   1   4    11739.78    11382.84    179.33 o 
  -3   1   4      739.25      813.03     14.95 o 
  -2   1   4     1026.35      968.79     17.20 o 
  -1   1   4     8947.40     8459.57    134.73 o 
   0   1   4     2595.48     2513.33     44.03 o 
   1   1   4     2857.85     2719.29     41.69 o 
   2   1   4     8195.75     7560.87    126.31 o 
   3   1   4        9.35       42.03      5.39 o 
   4   1   4     1079.81      928.01     19.76 o 
   5   1   4     4699.34     4458.35     71.58 o 
   6   1   4      175.19      175.84      9.71 o 
   7   1   4     3943.64     3974.56    116.66 o 
   8   1   4        1.80       17.08     22.78 o 
   9   1   4       12.02        1.97      8.03 o 
  10   1   4     1435.05     1469.48     45.50 o 
  11   1   4      733.48      744.36     43.22 o 
  12   1   4      879.52      857.44     32.69 o 
  13   1   4      484.37      479.21     22.32 o 
  14   1   4       33.60       20.03     12.84 o 
  15   1   4        0.35       12.42     15.47 o 
  16   1   4      261.57      246.71     24.48 o 
 -18   2   4       22.05       24.74     24.16 o 
 -17   2   4       60.05       57.51     17.94 o 
 -16   2   4       43.50       42.43     14.46 o 
 -15   2   4      662.71      679.37     51.17 o 
 -14   2   4       74.61       77.96     11.57 o 
 -13   2   4       78.42       85.51     11.38 o 
 -12   2   4       79.38      119.29     11.11 o 
 -11   2   4      984.61     1016.96     32.16 o 
 -10   2   4       76.40       81.44     13.57 o 
  -9   2   4      511.60      504.12     13.93 o 
  -8   2   4      572.61      637.05     16.78 o 
  -7   2   4      156.06      184.26      6.70 o 
  -6   2   4       85.60      106.69      5.61 o 
  -5   2   4       58.10       66.42      6.72 o 
  -4   2   4     5796.31     5626.56    232.30 o 
  -3   2   4       68.60       95.20      4.48 o 
  -2   2   4     3205.70     3156.07     47.54 o 
  -1   2   4       37.22       41.56      4.56 o 
   0   2   4     2516.09     2479.63     35.87 o 
   1   2   4      166.10      169.25     14.82 o 
   2   2   4     5383.16     5329.27     80.38 o 
   3   2   4       24.49       31.38      8.36 o 
   4   2   4      269.56      232.15      7.96 o 
   5   2   4      337.18      368.09     51.01 o 
   6   2   4      378.17      388.94     11.36 o 
   7   2   4       90.15       97.00      8.76 o 
   8   2   4      124.15      129.13     11.16 o 
   9   2   4      517.96      559.84     56.66 o 
  10   2   4      142.66      165.28     14.92 o 
  11   2   4        1.12       -8.11      9.82 o 
  12   2   4       52.02       52.97     12.01 o 
  13   2   4      218.12      227.73     16.86 o 
  14   2   4       49.39       33.90     15.15 o 
  15   2   4       61.77       38.61     40.76 o 
 -17   3   4      426.89      361.06     36.13 o 
 -16   3   4      168.06      157.90     29.44 o 
 -15   3   4     1885.71     1898.55     96.19 o 
 -14   3   4      256.35      258.73     16.92 o 
 -13   3   4      461.31      468.83     29.57 o 
 -12   3   4     2256.58     2422.62    124.95 o 
 -11   3   4      656.23      597.24     58.89 o 
 -10   3   4     1043.98     1003.34    117.38 o 
  -9   3   4     6278.00     6249.11    145.51 o 
  -8   3   4      450.08      425.14     45.69 o 
  -7   3   4     3651.73     3763.94     91.66 o 
  -6   3   4     1705.69     1674.71     62.54 o 
  -5   3   4       47.04       52.56      5.42 o 
  -4   3   4    17693.41    17113.46    386.52 o 
  -3   3   4     3272.05     3049.86    113.39 o 
  -2   3   4     5144.05     4965.57    181.65 o 
  -1   3   4     8285.46     8123.69    120.60 o 
   0   3   4     4068.22     3818.29     58.47 o 
   1   3   4     1938.32     1910.39     31.01 o 
   2   3   4    14416.05    14075.96    187.82 o 
   3   3   4        0.88       29.68      2.88 o 
   4   3   4     2526.97     2427.94     37.15 o 
   5   3   4     2198.08     2060.86     38.01 o 
   6   3   4       44.35       44.66      6.30 o 
   7   3   4     3975.04     4077.48     84.05 o 
   8   3   4     1176.93     1130.11     27.46 o 
   9   3   4      753.38      723.50     27.68 o 
  10   3   4     2033.87     2170.12     65.54 o 
  11   3   4      195.23      187.73     14.48 o 
  12   3   4      186.18      153.07     17.00 o 
  13   3   4     1210.33     1195.17    138.46 o 
  14   3   4       93.75       87.60     37.96 o 
  15   3   4      305.14      224.95     22.97 o 
 -16   4   4       73.40       42.96     24.48 o 
 -15   4   4      563.27      549.92     45.38 o 
 -14   4   4        0.71       -8.33     25.00 o 
 -13   4   4       99.32      124.85     23.53 o 
 -12   4   4     1670.42     1876.40     89.73 o 
 -11   4   4       92.02       87.86     16.87 o 
 -10   4   4     2854.08     3251.25    138.92 o 
  -9   4   4     2481.28     2519.49     64.79 o 
  -8   4   4        2.88       29.15     10.47 o 
  -7   4   4     2649.42     2726.43    102.85 o 
  -6   4   4     6267.14     6579.84    217.64 o 
  -5   4   4      356.31      406.93     19.87 o 
  -4   4   4     4177.54     4467.00    149.82 o 
  -3   4   4     1523.58     1509.43     42.21 o 
  -2   4   4       35.12       46.37      4.61 o 
  -1   4   4     9382.99     9729.50    218.86 o 
   0   4   4       97.10      112.81      4.25 o 
   1   4   4     1523.37     1545.91     27.90 o 
   2   4   4     4321.04     4298.10     84.92 o 
   3   4   4      104.38      106.22      5.25 o 
   4   4   4     6687.54     6596.02    166.60 o 
   5   4   4     1993.57     2063.43     40.79 o 
   6   4   4       57.61       59.26      6.17 o 
   7   4   4     2189.03     2194.21     63.49 o 
   8   4   4     2014.36     2149.76     75.37 o 
   9   4   4      119.35      101.06      9.89 o 
  10   4   4     1731.39     1792.88     45.29 o 
  11   4   4       39.07       28.81     19.87 o 
  12   4   4       29.76       34.51     14.36 o 
  14   4   4       79.62       58.73     18.80 o 
 -15   5   4        1.61       -6.92     32.90 o 
 -14   5   4        0.06       -3.75     27.94 o 
 -13   5   4       49.19       53.80     21.42 o 
 -12   5   4        4.99       -3.17     21.91 o 
 -11   5   4       21.32       15.92     19.92 o 
 -10   5   4       23.86       12.95     16.75 o 
  -8   5   4       98.92       81.92     12.60 o 
  -7   5   4       73.85      109.43     13.49 o 
  -6   5   4       31.33       28.81     10.03 o 
  -5   5   4      934.52     1002.91     40.86 o 
  -4   5   4      613.23      653.96     30.39 o 
  -3   5   4        3.64       11.76      5.71 o 
  -2   5   4      178.89      190.10      9.37 o 
  -1   5   4      614.77      602.05     12.51 o 
   0   5   4        6.43       16.32      3.44 o 
   1   5   4       45.49       44.18      4.21 o 
   2   5   4      751.14      728.41     18.48 o 
   3   5   4      957.49      945.94     20.36 o 
   4   5   4      135.72      104.15      7.95 o 
   5   5   4       85.63       84.06     11.92 o 
   6   5   4       42.04       34.09      6.57 o 
   7   5   4      370.88      314.53     14.32 o 
   8   5   4       17.29       27.02      7.66 o 
   9   5   4        3.89        9.18      8.63 o 
  10   5   4        1.01       31.73     13.41 o 
  11   5   4        8.90       -1.15     20.96 o 
  12   5   4        6.65      -18.45     28.89 o 
 -13   6   4      424.47      362.33     42.67 o 
 -11   6   4       13.59       13.21     13.58 o 
 -10   6   4      429.46      375.39     27.62 o 
  -9   6   4     1201.52     1455.83     67.39 o 
  -8   6   4       94.57      118.10     16.61 o 
  -7   6   4      490.33      538.82     32.32 o 
  -6   6   4     1023.71     1059.62     47.55 o 
  -5   6   4       10.44       37.17     11.59 o 
  -4   6   4     1964.69     2152.11     86.65 o 
  -3   6   4      339.98      361.69     17.44 o 
  -2   6   4      371.75      424.26     16.78 o 
  -1   6   4      433.09      434.10     14.85 o 
   0   6   4      291.97      326.43     12.28 o 
   1   6   4      325.78      314.87     15.05 o 
   2   6   4     1893.60     1973.16    163.76 o 
   3   6   4       43.91       48.68      6.33 o 
   4   6   4      960.68      964.63     33.52 o 
   5   6   4      401.31      399.76     32.80 o 
   6   6   4       52.66       58.32      7.50 o 
   7   6   4     1146.96     1235.65     51.94 o 
   8   6   4      328.83      296.26     35.90 o 
   9   6   4       13.19      -12.75     16.93 o 
  10   6   4      222.65      134.91     34.72 o 
  11   6   4      311.34      301.17     45.38 o 
 -11   7   4        5.65       16.20     23.93 o 
 -10   7   4      554.18      635.01     45.36 o 
  -9   7   4     1348.89     1483.17     83.71 o 
  -8   7   4       10.96       31.40     21.14 o 
  -7   7   4     1247.30     1377.86     64.30 o 
  -6   7   4      745.13      810.90     45.44 o 
  -5   7   4       31.21       18.45     14.73 o 
  -4   7   4     1174.05     1270.37     43.57 o 
  -3   7   4      653.72      678.52     22.12 o 
  -2   7   4      267.96      266.83     12.77 o 
  -1   7   4      834.18      857.01     26.84 o 
   0   7   4       55.07       74.42      9.37 o 
   1   7   4      876.30      864.96     26.96 o 
   2   7   4     1209.87     1152.21     42.65 o 
   3   7   4       29.37       66.72     14.71 o 
   4   7   4     1079.54     1090.79     40.37 o 
   5   7   4     1038.65      948.81     42.88 o 
   6   7   4        0.03        4.30     15.20 o 
   7   7   4      950.22      875.98     57.29 o 
   8   7   4      517.28      420.78     38.32 o 
  -7   8   4       15.30        4.01     23.62 o 
  -6   8   4      207.41      208.33     28.43 o 
  -5   8   4       11.22      -18.45     22.46 o 
  -4   8   4      352.80      295.29     35.61 o 
  -3   8   4       15.85       14.99     23.01 o 
  -2   8   4       69.15       56.83     16.12 o 
  -1   8   4      192.56      180.41     18.25 o 
   0   8   4        8.66        5.19     15.31 o 
   1   8   4       19.46       19.35     15.54 o 
   2   8   4      388.21      347.62     25.32 o 
   3   8   4        2.91       17.88     15.22 o 
   4   8   4      271.88      194.83     20.39 o 
 -18   1   5       42.69       16.63     16.88 o 
 -17   1   5      173.77      169.76     17.90 o 
 -16   1   5      541.70      537.91     25.54 o 
 -15   1   5      454.78      490.50     37.82 o 
 -14   1   5     1271.39     1405.74     64.20 o 
 -13   1   5       35.78       53.85      9.72 o 
 -12   1   5      822.35      795.45     37.80 o 
 -11   1   5     5780.95     5932.55    149.50 o 
 -10   1   5     2216.38     2263.10     50.51 o 
  -9   1   5     9458.10     9890.69    304.20 o 
  -8   1   5     5784.22     5945.69    223.87 o 
  -7   1   5     3552.75     3562.57     60.20 o 
  -6   1   5     3498.57     3483.40     83.17 o 
  -5   1   5    16226.67    15866.34    301.60 o 
  -4   1   5       66.57       56.15      3.32 o 
  -3   1   5     1573.98     1426.31     25.84 o 
  -2   1   5     5875.87     5699.38     94.22 o 
  -1   1   5     1737.90     1690.80     30.10 o 
   0   1   5     8998.78     9147.61    132.58 o 
   1   1   5     1026.39      928.02     36.88 o 
   2   1   5     7003.39     6921.68    117.83 o 
   3   1   5     8541.15     8211.64    171.22 o 
   4   1   5      852.23      834.28     18.03 o 
   5   1   5     3640.50     3487.17     88.61 o 
   6   1   5     8236.00     8456.49    202.40 o 
   7   1   5       72.30       95.24     11.53 o 
   8   1   5     1361.64     1357.16     47.97 o 
   9   1   5     1497.55     1611.39     66.81 o 
  10   1   5       43.00       34.97     15.53 o 
  11   1   5      849.99      881.21     32.77 o 
  12   1   5       48.81       53.70     11.76 o 
  13   1   5       62.63       53.31     18.63 o 
  14   1   5      320.75      316.38     49.22 o 
  15   1   5       40.37       48.86     20.08 o 
 -18   2   5       39.04       39.68     28.03 o 
 -17   2   5      753.35      783.00     63.45 o 
 -16   2   5      466.38      469.63     27.52 o 
 -15   2   5       46.44       58.57     11.27 o 
 -14   2   5     1192.48     1248.23     41.93 o 
 -13   2   5     1946.70     2009.25     60.65 o 
 -12   2   5     2537.87     2610.73    138.59 o 
 -11   2   5     2541.50     2465.59    137.90 o 
 -10   2   5     1374.09     1334.20     51.77 o 
  -9   2   5     2765.30     2821.73    126.15 o 
  -8   2   5    11494.27    11614.21    267.78 o 
  -7   2   5       27.94       60.75      3.72 o 
  -6   2   5     4937.22     4986.32    170.12 o 
  -5   2   5     9300.47     9828.39    155.90 o 
  -4   2   5      505.15      504.95     21.64 o 
  -3   2   5    19294.73    19030.28    501.54 o 
  -2   2   5     4462.70     4203.40    166.91 o 
  -1   2   5     3656.43     3648.41     56.08 o 
   0   2   5     3185.97     3096.55     48.11 o 
   1   2   5     9804.85     9803.39    131.95 o 
   2   2   5     5641.87     5476.22     82.12 o 
   3   2   5    15212.56    14936.69    349.04 o 
   4   2   5       60.74       69.52      7.05 o 
   5   2   5     3133.92     3033.67     63.17 o 
   6   2   5     3381.15     3231.31     68.84 o 
   7   2   5      939.90      894.21     40.04 o 
   8   2   5     4551.34     4459.32    214.25 o 
   9   2   5     1871.31     1896.79     81.38 o 
  10   2   5      439.80      465.81     20.73 o 
  11   2   5      442.93      423.87     27.19 o 
  12   2   5      758.54      830.47     31.90 o 
  13   2   5      204.02      183.28     37.20 o 
  14   2   5      895.13      899.28     59.08 o 
  15   2   5        0.73       -0.87     28.66 o 
 -17   3   5       95.23      117.01     30.13 o 
 -16   3   5      972.14      963.52     67.47 o 
 -15   3   5      159.03      158.76     23.96 o 
 -14   3   5      179.83      190.32     14.53 o 
 -13   3   5       20.91       14.74     13.38 o 
 -12   3   5      899.13      957.43     33.01 o 
 -11   3   5      384.34      432.13     36.37 o 
 -10   3   5      837.78      873.51     54.87 o 
  -9   3   5     2010.70     2009.62     54.81 o 
  -8   3   5      549.13      520.83     15.51 o 
  -7   3   5       31.88       44.92      8.85 o 
  -6   3   5      353.45      374.06     19.69 o 
  -5   3   5     2633.34     2640.25     87.25 o 
  -4   3   5     2057.46     2037.12     72.06 o 
  -3   3   5     2717.34     2604.29     79.37 o 
  -2   3   5     1362.00     1524.28     24.72 o 
  -1   3   5       16.91       28.83      4.89 o 
   0   3   5     3338.99     3447.64     54.62 o 
   1   3   5     1610.51     1571.74     29.95 o 
   2   3   5      519.24      528.14      9.67 o 
   3   3   5       26.64       46.73      4.04 o 
   4   3   5      279.67      279.12      8.01 o 
   5   3   5      139.73      124.80      5.52 o 
   6   3   5      278.11      262.97     11.01 o 
   7   3   5      266.92      244.70      9.64 o 
   8   3   5      630.55      613.93     24.91 o 
   9   3   5       68.78       79.82      7.95 o 
  10   3   5      199.32      202.71     14.25 o 
  11   3   5      448.71      477.90     21.67 o 
  12   3   5       68.00       74.86     14.28 o 
  13   3   5        8.92       22.51     15.09 o 
  14   3   5      177.99      166.50     21.98 o 
 -16   4   5       35.07       -3.49     32.73 o 
 -15   4   5       26.71       28.60     21.42 o 
 -14   4   5      137.18       91.72     21.80 o 
 -13   4   5      114.00      109.77     23.47 o 
 -12   4   5      456.88      502.40     35.78 o 
 -11   4   5      834.64      785.96     45.70 o 
 -10   4   5        6.79       35.73     16.44 o 
  -9   4   5      351.21      384.65     27.97 o 
  -8   4   5     2380.69     2502.48     90.05 o 
  -7   4   5      306.68      295.89     17.53 o 
  -6   4   5     1900.22     1809.34     66.46 o 
  -5   4   5     1010.40      951.96     38.78 o 
  -4   4   5        0.29       12.72      8.36 o 
  -3   4   5        7.90       31.98      7.87 o 
  -2   4   5     2583.58     2564.50     43.74 o 
  -1   4   5       67.91       81.98      3.69 o 
   0   4   5     3982.89     4066.20     71.04 o 
   1   4   5      316.56      338.83     10.64 o 
   2   4   5      270.09      250.45      7.53 o 
   3   4   5      481.01      462.11     11.40 o 
   4   4   5     1349.49     1335.48     26.27 o 
   5   4   5     1244.71     1118.33     23.93 o 
   6   4   5     2074.12     2153.29     51.01 o 
   7   4   5      124.18      118.87      8.70 o 
   8   4   5        9.67        4.90     14.71 o 
   9   4   5      375.50      361.14     14.76 o 
  10   4   5      126.69      112.28     21.22 o 
  11   4   5      383.31      346.09     20.48 o 
  12   4   5       10.31       19.74     14.04 o 
  13   4   5       13.60      -15.73     15.73 o 
 -15   5   5       45.34       29.90     25.06 o 
 -14   5   5      995.71      997.54     74.02 o 
 -13   5   5      991.53     1008.30     63.64 o 
 -12   5   5      425.06      363.63     31.75 o 
 -10   5   5      157.91      123.70     16.61 o 
  -9   5   5      373.57      354.00     22.38 o 
  -8   5   5     1504.25     1597.78     66.52 o 
  -7   5   5      151.84      140.08     14.07 o 
  -6   5   5     4848.65     5079.06    181.54 o 
  -5   5   5     2050.21     2166.33     80.62 o 
  -4   5   5      856.43      886.07     40.43 o 
  -3   5   5     2351.94     2455.13     92.56 o 
  -2   5   5     5571.69     5951.03    149.33 o 
  -1   5   5      738.81      810.86     23.33 o 
   0   5   5     6316.46     6545.58    295.81 o 
   1   5   5      779.10      800.44     16.42 o 
   2   5   5      248.43      238.21     11.65 o 
   3   5   5     2651.73     2736.48     65.14 o 
   4   5   5      603.91      619.48     25.09 o 
   5   5   5     1278.13     1237.90     32.27 o 
   6   5   5     1534.50     1558.47     34.38 o 
   7   5   5      225.19      209.70     20.05 o 
   8   5   5      564.23      512.35     23.07 o 
   9   5   5      610.86      555.98     27.12 o 
  10   5   5        0.97      -14.51     18.19 o 
  11   5   5     1696.92     1581.80     65.18 o 
  12   5   5       96.17      107.98     28.95 o 
 -13   6   5      891.62      915.62     58.56 o 
 -12   6   5      358.53      328.28     30.16 o 
 -11   6   5       90.79       78.86     19.00 o 
 -10   6   5       63.74       70.36     16.81 o 
  -9   6   5       40.08       32.93     14.82 o 
  -8   6   5     1239.44     1375.35     65.48 o 
  -7   6   5       16.28       36.33     11.25 o 
  -6   6   5     1691.84     1920.81     80.36 o 
  -5   6   5       13.63       39.47     13.23 o 
  -4   6   5        7.01       26.47     10.67 o 
  -3   6   5     1218.93     1198.78     55.27 o 
  -2   6   5     2088.41     2288.13     66.61 o 
  -1   6   5      688.84      765.14     27.25 o 
   0   6   5     1706.28     1753.46     42.67 o 
   1   6   5      217.26      207.84     10.29 o 
   2   6   5       71.77       72.56      6.41 o 
   3   6   5      532.22      521.85     14.67 o 
   4   6   5      268.75      237.88     11.49 o 
   5   6   5      592.47      517.61     16.79 o 
   6   6   5      266.77      226.76     12.46 o 
   7   6   5       98.92       94.82     11.32 o 
   8   6   5      373.07      295.04     21.74 o 
   9   6   5      121.53       56.57     26.07 o 
  10   6   5       57.06       63.15     30.22 o 
 -11   7   5        0.81       25.60     23.38 o 
 -10   7   5        3.60       -1.70     21.22 o 
  -9   7   5       13.47       12.72     18.54 o 
  -8   7   5       16.47       21.97     18.14 o 
  -7   7   5      204.69      215.74     21.94 o 
  -6   7   5       17.63       -7.76     14.65 o 
  -5   7   5       32.66       51.58     14.88 o 
  -4   7   5       24.11       30.82     15.66 o 
  -3   7   5      516.16      533.31     23.53 o 
  -2   7   5        0.51        4.01      8.91 o 
  -1   7   5       33.37       31.98      8.65 o 
   0   7   5       57.60       55.07      8.56 o 
   1   7   5      418.27      394.05     17.53 o 
   2   7   5        9.58       22.78     10.03 o 
   3   7   5      343.08      306.51     21.39 o 
   4   7   5      176.75      144.95     17.19 o 
   5   7   5      158.61      149.88     16.20 o 
   6   7   5        0.06        6.31     16.12 o 
   7   7   5      133.27      131.37     27.25 o 
  -7   8   5        8.57       11.76     15.48 o 
  -6   8   5      103.06       52.56     25.86 o 
  -5   8   5      678.70      657.44     47.89 o 
  -4   8   5      156.95      105.53     30.02 o 
  -3   8   5      862.80      783.10     56.08 o 
  -2   8   5      172.53      142.50     25.55 o 
  -1   8   5        2.57       16.75     15.02 o 
   0   8   5      852.69      828.40     39.10 o 
   1   8   5      330.26      304.72     25.49 o 
   2   8   5       90.59       55.56     16.95 o 
   3   8   5      336.91      289.49     23.12 o 
 -18   0   6      910.36      872.98     61.21 o 
 -17   0   6       65.07       65.34     21.14 o 
 -16   0   6      515.24      507.74     32.90 o 
 -15   0   6     3291.70     3611.32    140.83 o 
 -14   0   6       25.61       18.17     14.47 o 
 -12   0   6      899.11      907.44     44.00 o 
 -11   0   6      149.12      166.55     14.91 o 
 -10   0   6     5225.28     5301.69    185.46 o 
  -9   0   6     1924.59     1848.55     67.15 o 
  -7   0   6     7756.69     8142.33    189.99 o 
  -6   0   6      109.87       75.89      4.73 o 
  -5   0   6    12700.92    12785.68    284.16 o 
  -4   0   6    14656.20    14662.46    329.00 o 
  -3   0   6       19.73       21.65      2.85 o 
  -2   0   6    27392.82    26302.87    583.83 o 
  -1   0   6    26915.36    25929.68    814.82 o 
   0   0   6      283.50      251.55      9.17 o 
   1   0   6    18107.30    17038.04    398.98 o 
   2   0   6     6085.79     6353.18    121.82 o 
   3   0   6        8.00       41.87      7.47 o 
   4   0   6     3562.27     3697.56    134.22 o 
   5   0   6     4586.67     4408.18    157.84 o 
   6   0   6     3127.10     3191.61    117.04 o 
   7   0   6     3923.94     3860.39    141.37 o 
   8   0   6     1007.33     1034.33     48.07 o 
   9   0   6      253.51      207.84     18.60 o 
  10   0   6     2783.58     2972.93    125.92 o 
  11   0   6       22.70       -8.04     14.65 o 
  12   0   6     2574.54     2950.76    125.46 o 
  13   0   6      192.88      196.73     23.82 o 
  14   0   6        6.99       24.74     21.28 o 
 -18   1   6      455.00      389.34     27.37 o 
 -17   1   6       17.61       37.25     14.40 o 
 -16   1   6      272.87      304.21     21.73 o 
 -15   1   6      173.35      174.88     15.84 o 
 -14   1   6      451.11      411.82     19.49 o 
 -13   1   6     2412.10     2534.73     74.30 o 
 -12   1   6     1192.56     1243.47     38.46 o 
 -11   1   6     1670.29     1630.68     46.05 o 
 -10   1   6      187.69      188.07     15.08 o 
  -9   1   6      877.47      863.93     25.06 o 
  -8   1   6       43.49       51.84      5.13 o 
  -7   1   6    12594.00    12509.51    248.75 o 
  -6   1   6      164.99      175.10      6.75 o 
  -5   1   6     5115.34     4650.19     82.22 o 
  -4   1   6     1076.17     1008.13     21.54 o 
  -3   1   6      885.65     1063.06     19.17 o 
  -2   1   6     4496.33     4579.98     76.33 o 
  -1   1   6     9313.55     9258.67    149.02 o 
   0   1   6     2449.86     2569.64     39.67 o 
   1   1   6     1883.98     1911.76     30.67 o 
   2   1   6     1133.10     1026.24     21.54 o 
   3   1   6       83.08       94.34      6.60 o 
   4   1   6     8353.29     8353.30    198.61 o 
   5   1   6        0.80       67.64     15.77 o 
   6   1   6     1412.56     1367.34     38.55 o 
   7   1   6      314.47      345.38     15.14 o 
   8   1   6      322.05      352.26     18.18 o 
   9   1   6      656.97      687.84     25.20 o 
  10   1   6     1288.67     1343.40     44.44 o 
  11   1   6      162.56      171.70     16.03 o 
  12   1   6      284.34      271.98     18.89 o 
  13   1   6      122.55      115.23     17.11 o 
  14   1   6        9.14       -8.26     14.52 o 
 -18   2   6       39.64        6.31     28.17 o 
 -17   2   6       13.75       21.02     21.65 o 
 -16   2   6      407.57      411.33     22.39 o 
 -15   2   6      213.36      212.45     16.31 o 
 -14   2   6        0.19       10.83     11.27 o 
 -13   2   6       26.38       44.82     10.68 o 
 -12   2   6      412.54      435.29     34.62 o 
 -11   2   6       80.90       99.19     17.17 o 
 -10   2   6      201.47      218.13     11.71 o 
  -9   2   6       79.98       80.99      5.19 o 
  -8   2   6      198.46      227.14      8.59 o 
  -7   2   6       30.80       44.38      4.74 o 
  -6   2   6        1.34       15.10      3.42 o 
  -5   2   6     2879.30     2753.98     54.40 o 
  -4   2   6     2180.48     2066.27    105.10 o 
  -3   2   6      766.29      670.55     21.52 o 
  -2   2   6     3407.21     3496.38     53.46 o 
  -1   2   6     1518.71     1600.74     26.09 o 
   0   2   6      919.31      862.38     15.32 o 
   1   2   6      929.88      847.55     15.90 o 
   2   2   6     4454.52     4198.07     84.66 o 
   3   2   6       82.02       66.69     14.01 o 
   4   2   6        0.54       19.64      3.17 o 
   5   2   6        0.29       17.09     10.97 o 
   6   2   6      227.70      225.72      8.12 o 
   7   2   6       61.72       97.64      6.20 o 
   8   2   6        1.76        0.40     18.28 o 
   9   2   6      472.83      501.74     30.06 o 
  10   2   6       16.92       15.17     18.35 o 
  11   2   6       57.90       47.36     26.41 o 
  12   2   6       30.68       34.24     12.46 o 
  13   2   6      216.71      234.59     34.34 o 
  14   2   6        1.57       -8.33     19.32 o 
 -17   3   6       93.16       88.81     26.56 o 
 -16   3   6     1403.64     1476.65     90.05 o 
 -15   3   6      530.17      558.72     42.56 o 
 -14   3   6        1.74        9.54     18.48 o 
 -13   3   6     1110.44     1203.76     68.70 o 
 -12   3   6     1778.43     1798.81    105.65 o 
 -11   3   6      119.33      111.56     15.43 o 
 -10   3   6     3711.73     3625.62     73.61 o 
  -9   3   6      660.01      661.46     15.61 o 
  -8   3   6     1835.29     1835.59     36.55 o 
  -7   3   6     3568.88     3659.67     85.67 o 
  -6   3   6      495.68      577.50     15.67 o 
  -5   3   6     4886.43     5181.00     96.32 o 
  -4   3   6     8849.04     9029.57    164.75 o 
  -3   3   6       20.58      109.22     20.03 o 
  -2   3   6     7479.53     7090.65    118.18 o 
  -1   3   6     6175.64     6056.61    118.27 o 
   0   3   6       36.36       51.63      4.35 o 
   1   3   6     5647.67     5590.11    126.26 o 
   2   3   6     3727.14     3699.03     59.46 o 
   3   3   6      817.51      807.09     17.08 o 
   4   3   6     4077.74     3941.35    183.38 o 
   5   3   6      222.43      228.56      7.38 o 
   6   3   6      666.03      666.87     18.59 o 
   7   3   6     2386.91     2418.28     74.84 o 
   8   3   6      141.47      142.90     10.15 o 
   9   3   6     1943.66     2093.42     65.19 o 
  10   3   6      747.89      727.11     43.94 o 
  11   3   6       21.37        3.15     11.44 o 
  12   3   6      271.71      297.77     29.21 o 
  13   3   6      740.98      706.68     75.05 o 
 -16   4   6      105.76       82.52     31.78 o 
 -15   4   6      670.74      703.49     51.35 o 
 -14   4   6      186.33      149.48     23.67 o 
 -13   4   6      990.81     1094.17     59.54 o 
 -12   4   6      177.55      213.26     26.79 o 
 -10   4   6     5633.51     6122.53    215.25 o 
  -9   4   6      854.72      909.48     39.94 o 
  -8   4   6     1708.65     1794.92     67.62 o 
  -7   4   6     2224.91     2378.35     87.77 o 
  -6   4   6     2114.28     2075.62     75.80 o 
  -5   4   6      755.04      841.18     35.47 o 
  -4   4   6     5680.77     5893.50    200.74 o 
  -3   4   6       38.56       39.68      8.33 o 
  -2   4   6     1637.28     1697.03     43.37 o 
  -1   4   6      495.73      498.83     17.73 o 
   0   4   6        5.19       14.24      4.21 o 
   1   4   6     4647.64     4653.17     82.53 o 
   2   4   6      808.59      757.23     26.80 o 
   3   4   6     3477.77     3404.13     64.18 o 
   4   4   6     1768.47     1772.98     35.39 o 
   5   4   6      662.37      671.46     19.35 o 
   6   4   6      933.74      935.89     30.95 o 
   7   4   6     3950.36     4158.53    175.66 o 
   8   4   6       17.22        8.56      8.32 o 
   9   4   6      256.14      261.19     20.70 o 
  10   4   6      770.62      754.31     31.15 o 
  11   4   6       10.12       30.04     15.53 o 
  12   4   6      379.41      320.28     49.52 o 
 -13   5   6        4.70       11.76     14.10 o 
 -12   5   6       94.76       81.60     16.26 o 
 -11   5   6      210.59      206.37     20.01 o 
 -10   5   6       46.84       51.09     13.84 o 
  -9   5   6        1.10        7.21     12.11 o 
  -8   5   6      204.97      217.24     17.53 o 
  -7   5   6      726.60      737.23     35.96 o 
  -6   5   6       14.71       38.84     11.42 o 
  -5   5   6        1.90       26.82     10.38 o 
  -4   5   6       24.69       25.60      9.80 o 
  -3   5   6       65.50       50.37     10.84 o 
  -2   5   6        1.20        7.76      8.88 o 
  -1   5   6       10.40       26.25      5.39 o 
   0   5   6      326.96      314.85     10.86 o 
   1   5   6        0.36       14.30      4.82 o 
   2   5   6        0.64        8.72      6.20 o 
   3   5   6       45.13       40.97      6.31 o 
   4   5   6      809.33      766.20     19.06 o 
   5   5   6      203.94      199.85      9.14 o 
   6   5   6        0.36        2.32      8.38 o 
   7   5   6        6.32        9.33      9.25 o 
   8   5   6      126.72      108.36     19.09 o 
   9   5   6       81.15       65.58     18.27 o 
  10   5   6        0.06       -0.26     15.27 o 
  11   5   6       59.81       62.34     17.72 o 
 -13   6   6      448.71      401.49     36.73 o 
 -12   6   6      204.68      195.78     26.12 o 
 -11   6   6      284.19      273.55     25.84 o 
 -10   6   6      620.75      698.99     39.50 o 
  -9   6   6      238.43      219.74     20.65 o 
  -8   6   6      107.80       99.36     17.59 o 
  -7   6   6     1322.95     1470.13     67.70 o 
  -6   6   6      408.06      447.65     28.75 o 
  -5   6   6      738.10      796.45     42.18 o 
  -4   6   6      337.00      345.72     23.36 o 
  -3   6   6      193.70      199.59     19.20 o 
  -2   6   6      610.61      650.50     34.66 o 
  -1   6   6      407.25      398.08     15.60 o 
   0   6   6      170.22      157.03      9.77 o 
   1   6   6      295.97      301.17     13.55 o 
   2   6   6      639.38      604.56     18.37 o 
   3   6   6      585.83      539.83     16.45 o 
   4   6   6      952.72      970.31     36.89 o 
   5   6   6       57.86       48.50     10.52 o 
   6   6   6      241.17      215.05     28.60 o 
   7   6   6      540.88      480.82     21.74 o 
   8   6   6      167.83      117.35     31.63 o 
   9   6   6      190.49      146.59     30.42 o 
 -11   7   6       44.78       58.13     25.37 o 
 -10   7   6     1115.43     1187.04     74.88 o 
  -9   7   6      366.70      411.75     34.46 o 
  -8   7   6      500.94      547.53     39.73 o 
  -7   7   6      673.59      666.18     46.45 o 
  -6   7   6      362.63      392.69     28.95 o 
  -5   7   6      234.19      238.77     24.65 o 
  -4   7   6     1112.85     1217.66     56.89 o 
  -3   7   6        0.01       12.34     10.99 o 
  -2   7   6      522.18      523.94     24.88 o 
  -1   7   6      410.80      383.32     17.30 o 
   0   7   6      116.44      107.98     11.30 o 
   1   7   6     1161.15     1167.23     33.65 o 
   2   7   6      208.40      188.72     12.60 o 
   3   7   6      388.27      365.59     22.72 o 
   4   7   6      889.89      797.43     38.35 o 
   5   7   6      233.14      183.15     17.93 o 
   6   7   6      274.77      214.24     25.84 o 
  -6   8   6       39.29       45.21     16.44 o 
  -5   8   6       89.41       57.09     30.79 o 
  -4   8   6      367.78      187.77     34.43 o 
  -3   8   6       99.13       81.31     30.62 o 
  -2   8   6      142.90       89.13     33.33 o 
  -1   8   6       22.98      -23.41     29.09 o 
   0   8   6       37.94       81.60     19.03 o 
   1   8   6      301.34      268.50     23.38 o 
   2   8   6      160.84      138.46     19.98 o 
 -18   1   7       95.46       59.53     18.95 o 
 -17   1   7      310.00      322.49     21.13 o 
 -16   1   7       21.40       13.82     22.03 o 
 -15   1   7      364.30      384.38     21.17 o 
 -14   1   7      919.90      953.03     40.37 o 
 -13   1   7      115.62      131.88     12.23 o 
 -12   1   7     2033.51     2114.10     60.16 o 
 -11   1   7     1597.46     1534.60     62.54 o 
 -10   1   7       84.56       90.11     10.01 o 
  -9   1   7     6954.40     7234.98    241.49 o 
  -8   1   7     2478.41     2524.08     54.42 o 
  -7   1   7     1369.12     1325.13     42.43 o 
  -6   1   7     4552.13     4457.52    109.90 o 
  -5   1   7     2107.65     1907.92     34.56 o 
  -4   1   7     1566.30     1550.40     26.94 o 
  -3   1   7     8612.84     8755.23    142.67 o 
  -2   1   7        0.66       16.18      2.82 o 
  -1   1   7     6861.97     7108.55    118.32 o 
   0   1   7     1694.28     1597.03     27.39 o 
   1   1   7      326.92      297.29      7.84 o 
   2   1   7    11070.96    11212.91    267.00 o 
   3   1   7     2499.10     2479.55     73.61 o 
   4   1   7     1070.66     1006.49     29.32 o 
   5   1   7     2091.21     2078.79     57.48 o 
   6   1   7     3393.47     3600.26     97.82 o 
   7   1   7      861.37      861.04     28.88 o 
   8   1   7     1868.35     1939.13     58.04 o 
   9   1   7      125.42      120.75     12.51 o 
  10   1   7      223.65      221.27     24.74 o 
  11   1   7      402.05      402.39     23.20 o 
  12   1   7       56.06       40.94     14.71 o 
  13   1   7      383.77      396.73     37.20 o 
  14   1   7      170.57      179.03     26.35 o 
 -18   2   7        0.50        4.58     31.03 o 
 -17   2   7      990.68      965.62     70.70 o 
 -16   2   7      170.11      194.96     20.75 o 
 -15   2   7     1356.81     1484.37     50.78 o 
 -14   2   7      529.96      581.92     23.99 o 
 -13   2   7       51.25       54.92     11.43 o 
 -12   2   7     1987.17     1937.21     82.21 o 
 -11   2   7     3962.46     3923.94     80.85 o 
 -10   2   7      783.97      766.92     29.40 o 
  -9   2   7     5720.46     5907.69    175.43 o 
  -8   2   7     1188.01     1223.45     70.05 o 
  -7   2   7       42.44       40.04      6.26 o 
  -6   2   7    10361.43    10622.98    198.67 o 
  -5   2   7     4127.31     4028.10     77.76 o 
  -4   2   7    10206.22    10634.54    210.27 o 
  -3   2   7     2042.98     1969.06     34.97 o 
  -2   2   7     1194.75     1148.96     22.75 o 
  -1   2   7     4749.01     4703.12     81.50 o 
   0   2   7     8933.96     8957.47    148.84 o 
   1   2   7      607.05      576.68     20.39 o 
   2   2   7     6320.31     6445.29    126.03 o 
   3   2   7     3299.62     3321.55     83.72 o 
   4   2   7      399.57      390.28     20.36 o 
   5   2   7     5598.06     5621.25    170.55 o 
   6   2   7      860.49      929.01     46.08 o 
   7   2   7      569.26      564.83     26.20 o 
   8   2   7     1596.51     1729.56     52.82 o 
   9   2   7      737.29      749.34     31.59 o 
  10   2   7     1364.43     1401.95     49.45 o 
  11   2   7      420.38      419.88     22.86 o 
  12   2   7        1.07      -19.35     19.35 o 
  13   2   7      279.90      218.90     19.24 o 
 -17   3   7      199.84      182.23     30.71 o 
 -16   3   7       67.11       84.08     28.34 o 
 -15   3   7      159.15      185.00     26.33 o 
 -14   3   7      313.93      353.33     28.72 o 
 -13   3   7       39.96       26.30      9.23 o 
 -12   3   7       16.19       27.16      8.13 o 
 -11   3   7      411.56      421.36     15.39 o 
 -10   3   7      120.67      134.08      7.83 o 
  -9   3   7     1020.31     1037.38     22.84 o 
  -8   3   7       33.19       34.14      3.67 o 
  -7   3   7      853.05      928.72     20.67 o 
  -6   3   7        1.38       12.83      2.98 o 
  -5   3   7      955.41      988.37     32.35 o 
  -4   3   7      641.99      647.21     20.28 o 
  -3   3   7     3690.17     3898.55     76.89 o 
  -2   3   7      162.56      133.07     12.31 o 
  -1   3   7      481.61      524.17     30.28 o 
   0   3   7      178.58      172.80      6.15 o 
   1   3   7     1216.00     1208.83     35.25 o 
   2   3   7     2014.69     2047.13     65.25 o 
   3   3   7       52.19       47.32     14.13 o 
   4   3   7      431.17      362.75     21.34 o 
   5   3   7      102.21       96.44     10.68 o 
   6   3   7      622.06      601.86     17.79 o 
   7   3   7      468.95      450.53     23.07 o 
   8   3   7      559.32      616.56     25.93 o 
   9   3   7      224.93      215.19     15.91 o 
  10   3   7       64.98       59.96     19.29 o 
  11   3   7       40.26       41.17     14.76 o 
  12   3   7       75.19       83.92     16.01 o 
 -16   4   7       16.31       32.93     23.96 o 
 -13   4   7       79.55       91.72     17.56 o 
 -12   4   7      902.61      857.01     41.75 o 
 -11   4   7        4.74       22.43     13.21 o 
 -10   4   7       25.63       27.16     10.44 o 
  -9   4   7     1415.88     1396.84     59.66 o 
  -8   4   7     1173.22     1189.40     48.01 o 
  -7   4   7      639.12      612.09     29.41 o 
  -6   4   7      914.85      834.28     37.28 o 
  -5   4   7       33.93       30.65      8.65 o 
  -4   4   7       30.20       26.82      7.55 o 
  -3   4   7     1476.22     1513.49     30.74 o 
  -2   4   7      155.40      156.39     12.56 o 
  -1   4   7     2061.98     2049.20     58.16 o 
   0   4   7      253.09      234.41     15.64 o 
   1   4   7      150.83      133.87      7.79 o 
   2   4   7      615.68      581.26     13.68 o 
   3   4   7      890.41      882.03     23.21 o 
   4   4   7        3.60       11.93     14.09 o 
   5   4   7     1531.86     1493.67     53.76 o 
   6   4   7      324.23      339.19     13.59 o 
   7   4   7       85.29       86.43      8.86 o 
   8   4   7      216.03      216.75     21.51 o 
   9   4   7      107.72      102.76     20.65 o 
  10   4   7        6.73       11.72     30.38 o 
  11   4   7      168.25      153.39     19.10 o 
 -15   5   7       78.32       51.58     22.69 o 
 -14   5   7     1438.33     1480.57     84.95 o 
 -13   5   7       17.04       27.88     14.71 o 
 -12   5   7     1311.96     1398.10     67.30 o 
 -11   5   7      306.12      287.19     27.05 o 
 -10   5   7        2.67        2.60     12.11 o 
  -9   5   7      854.18      880.01     41.32 o 
  -8   5   7     1640.78     1737.83     73.61 o 
  -7   5   7      692.21      704.42     35.15 o 
  -6   5   7     4075.87     4428.50    164.99 o 
  -5   5   7        1.70       12.34     10.61 o 
  -4   5   7      601.99      730.80     33.04 o 
  -3   5   7     3185.95     3471.88    128.08 o 
  -2   5   7      769.58      813.81     37.77 o 
  -1   5   7     3898.18     4240.68    145.96 o 
   0   5   7     1475.97     1604.59     63.93 o 
   1   5   7       30.42       32.27      5.65 o 
   2   5   7     1580.40     1552.50     32.69 o 
   3   5   7     1306.42     1317.62     30.40 o 
   4   5   7       87.21       83.81     12.54 o 
   5   5   7     1538.13     1514.15     39.92 o 
   6   5   7      261.61      227.46     12.56 o 
   7   5   7      542.29      503.60     24.85 o 
   8   5   7      352.96      347.42     43.63 o 
   9   5   7      224.47      177.68     24.45 o 
  10   5   7      442.37      365.96     26.17 o 
 -13   6   7       83.85       62.08     20.62 o 
 -12   6   7      293.55      292.38     30.77 o 
 -11   6   7      180.24      173.64     22.84 o 
 -10   6   7        1.40       -7.47     14.10 o 
  -9   6   7      183.27      217.24     22.52 o 
  -8   6   7      314.50      290.65     24.31 o 
  -7   6   7      234.52      272.42     21.31 o 
  -6   6   7     1114.64     1153.36     55.36 o 
  -5   6   7        1.62       39.27     13.61 o 
  -4   6   7      594.95      601.22     33.30 o 
  -3   6   7      535.40      611.25     31.05 o 
  -2   6   7      789.65      879.01     41.29 o 
  -1   6   7     1499.99     1593.71     51.53 o 
   0   6   7     1069.87     1091.92     37.02 o 
   1   6   7      184.83      180.88     10.96 o 
   2   6   7        6.64       12.11      8.39 o 
   3   6   7      415.67      362.99     15.54 o 
   4   6   7       10.92       10.64      9.52 o 
   5   6   7     1060.70      945.25     29.24 o 
   6   6   7       20.14       36.24     11.91 o 
   7   6   7      281.85      197.51     18.46 o 
   8   6   7       41.73       41.20     30.30 o 
 -10   7   7       61.87       48.70     22.98 o 
  -9   7   7       46.63       45.21     21.02 o 
  -8   7   7      171.14      154.93     24.11 o 
  -7   7   7      137.97      137.28     21.48 o 
  -6   7   7      108.54      125.98     19.81 o 
  -5   7   7       29.68       48.93     14.96 o 
  -4   7   7      159.68      174.53     21.08 o 
  -3   7   7        0.04      -11.76     16.67 o 
  -2   7   7        0.06       14.07     10.96 o 
  -1   7   7       14.93       18.17     10.70 o 
   0   7   7      144.14      142.90     14.22 o 
   1   7   7        4.42       -6.92      9.57 o 
   2   7   7       25.36       22.78     11.50 o 
   3   7   7        1.88       19.35     12.11 o 
   4   7   7       25.62       33.53     15.92 o 
   5   7   7        7.47       55.07     25.46 o 
  -4   8   7      312.13      241.95     38.03 o 
  -3   8   7      846.03      735.38     51.58 o 
  -2   8   7        3.00       10.96     22.84 o 
   0   8   7      362.80      271.85     39.76 o 
 -18   0   8      576.56      524.72     45.90 o 
 -17   0   8      476.04      464.34     40.25 o 
 -16   0   8     1032.27     1113.34     56.66 o 
 -15   0   8      643.81      667.94     36.85 o 
 -14   0   8        9.71       28.26     15.89 o 
 -12   0   8       25.83       23.59     10.06 o 
 -11   0   8     1259.91     1366.53     51.47 o 
 -10   0   8      742.01      752.05     32.58 o 
  -9   0   8       63.11       79.78     10.61 o 
  -8   0   8     5214.17     5247.45    179.58 o 
  -7   0   8     5484.75     5600.03    193.16 o 
  -6   0   8    10096.03     9915.02    324.64 o 
  -5   0   8     5131.74     5638.24    135.15 o 
  -4   0   8     1951.23     1874.93     50.00 o 
  -1   0   8        2.38        3.49      4.33 o 
   0   0   8     3788.47     3445.90    125.60 o 
   1   0   8     3107.69     3162.89    110.78 o 
   2   0   8     1541.38     1569.41     40.37 o 
   3   0   8     2957.88     3088.85    115.13 o 
   4   0   8     3949.64     4240.68    152.59 o 
   5   0   8      671.83      707.13     33.42 o 
   6   0   8     3259.20     3510.00    128.77 o 
   7   0   8      226.11      213.75     16.87 o 
   8   0   8      246.30      222.77     21.80 o 
   9   0   8     2919.53     3362.68    137.86 o 
  10   0   8      199.76      196.24     21.89 o 
  11   0   8      522.74      476.11     37.80 o 
  12   0   8      766.57      730.80     50.49 o 
  13   0   8      153.62      142.50     28.37 o 
 -18   1   8        3.33        2.52     19.92 o 
 -17   1   8       11.93       45.28     14.70 o 
 -16   1   8      225.74      230.27     17.76 o 
 -15   1   8      588.14      552.29     24.54 o 
 -14   1   8      417.21      398.08     28.46 o 
 -13   1   8     1619.91     1529.30     62.43 o 
 -12   1   8      136.71       84.34     11.89 o 
 -11   1   8      113.43      144.72     30.06 o 
 -10   1   8     1573.04     1609.86     43.82 o 
  -9   1   8        7.59        7.81      8.97 o 
  -8   1   8     2392.66     2308.80     49.37 o 
  -7   1   8     1345.37     1230.96     27.34 o 
  -6   1   8      154.77      152.57      6.56 o 
  -5   1   8     5578.19     5478.89    105.56 o 
  -4   1   8      151.10      170.24      6.22 o 
  -3   1   8      438.49      435.73     11.39 o 
  -2   1   8     3108.30     3253.32     65.57 o 
  -1   1   8      984.20      950.25     22.46 o 
   0   1   8     2074.71     2186.12     40.42 o 
   1   1   8     3203.07     3038.80     61.98 o 
   2   1   8      100.97      113.88      5.36 o 
   3   1   8      497.21      488.79     16.99 o 
   4   1   8     1967.68     2040.31     55.32 o 
   5   1   8       36.57       33.78      8.15 o 
   6   1   8     2166.84     2277.72     63.03 o 
   7   1   8        3.93       19.57     10.67 o 
   8   1   8        7.50       14.01      9.49 o 
   9   1   8      530.28      532.51     24.34 o 
  10   1   8      334.19      362.99     31.72 o 
  11   1   8      361.56      328.31     20.88 o 
  12   1   8      291.10      249.99     21.26 o 
  13   1   8       27.42        5.81     23.24 o 
 -18   2   8       54.91      110.49     45.70 o 
 -17   2   8        0.04        5.19     27.05 o 
 -16   2   8      356.74      371.44     37.31 o 
 -15   2   8       84.15       71.51     10.35 o 
 -14   2   8       14.38        9.77     11.76 o 
 -13   2   8        5.89        0.43      2.73 o 
 -12   2   8      334.37      344.56     14.18 o 
 -11   2   8        0.65       13.87     18.90 o 
 -10   2   8       92.27      102.60      6.53 o 
  -9   2   8      737.22      774.19     19.02 o 
  -8   2   8        0.42       14.14      7.68 o 
  -7   2   8       28.96       43.38      5.56 o 
  -6   2   8       43.79       45.96      9.23 o 
  -5   2   8     2878.96     2730.64     68.99 o 
  -4   2   8      127.03      161.99      6.08 o 
  -3   2   8     1766.60     1810.86     33.95 o 
  -2   2   8      267.40      279.94      9.67 o 
  -1   2   8      751.98      758.24     16.11 o 
   0   2   8       68.71       60.61      4.58 o 
   1   2   8     1933.67     1790.81    119.92 o 
   2   2   8       15.66       -5.20      5.96 o 
   3   2   8      190.00      146.63      7.93 o 
   4   2   8      126.12      128.01     10.28 o 
   5   2   8       28.32       23.80      7.94 o 
   6   2   8       96.21      106.79     11.23 o 
   7   2   8       77.66      114.38     11.95 o 
   8   2   8      221.77      226.38     19.35 o 
   9   2   8      221.19      213.75     28.81 o 
  10   2   8       14.18       26.19     12.81 o 
  11   2   8       27.80       14.25     15.50 o 
  12   2   8       98.54      114.82     22.92 o 
 -15   3   8      154.87       85.00     16.29 o 
 -14   3   8      399.52      372.10     29.47 o 
 -13   3   8     1135.17     1128.13     51.32 o 
 -12   3   8      153.97      139.24     13.98 o 
 -11   3   8      526.11      510.21     17.47 o 
 -10   3   8     3685.86     3723.76    136.72 o 
  -9   3   8      484.95      421.91     34.66 o 
  -8   3   8     2471.12     2497.31     51.15 o 
  -7   3   8      680.58      704.93     17.34 o 
  -6   3   8        1.53       12.62      3.45 o 
  -5   3   8     8143.29     8556.40    161.52 o 
  -4   3   8     1443.20     1397.14     31.59 o 
  -3   3   8     2780.42     2803.27     56.54 o 
  -2   3   8     3832.88     3867.78     78.90 o 
  -1   3   8      898.29      871.12     22.95 o 
   0   3   8     1277.08     1147.61     28.08 o 
   1   3   8     6084.65     6289.25    152.31 o 
   2   3   8        3.97       33.43      9.24 o 
   3   3   8     2022.54     2046.61     61.01 o 
   4   3   8     1137.77     1048.88     45.51 o 
   5   3   8        0.09       15.09      8.33 o 
   6   3   8     1958.54     2088.43     61.95 o 
   7   3   8      682.47      708.15     26.63 o 
   8   3   8      341.41      344.51     19.29 o 
   9   3   8     1068.80     1115.60     42.83 o 
  10   3   8       98.91      109.39     15.37 o 
  11   3   8      110.98       45.87     21.03 o 
  12   3   8      545.35      511.45     31.77 o 
 -16   4   8      479.24      430.58     38.06 o 
 -15   4   8        3.27       22.12     15.02 o 
 -14   4   8      183.32      187.77     24.19 o 
 -13   4   8     1287.19     1304.48     62.57 o 
 -12   4   8       55.22       65.34     15.92 o 
 -11   4   8     1935.12     1968.73     81.37 o 
 -10   4   8     1852.38     2064.81     81.80 o 
  -9   4   8        6.65       21.02     11.53 o 
  -8   4   8     1511.48     1658.07     67.76 o 
  -7   4   8     3365.06     3650.22    131.31 o 
  -6   4   8      157.18      167.41     14.50 o 
  -5   4   8     1592.97     1712.45     66.06 o 
  -4   4   8      727.56      697.64     41.58 o 
  -3   4   8       55.09       55.24      4.12 o 
  -2   4   8     4310.55     4487.44    111.47 o 
  -1   4   8      156.98      146.59      8.62 o 
   0   4   8      849.08      871.16     22.38 o 
   1   4   8     2029.13     2030.00    101.73 o 
   2   4   8       34.94       42.18      9.13 o 
   3   4   8     3331.57     3275.21    133.14 o 
   4   4   8     1050.50     1094.08     29.07 o 
   5   4   8       41.10       29.43      9.10 o 
   6   4   8      920.00     1011.77     36.22 o 
   7   4   8      777.34      841.58     31.83 o 
   8   4   8       36.90       16.54     20.46 o 
   9   4   8      783.73      743.95     37.62 o 
  10   4   8        1.96       28.80     13.74 o 
  11   4   8       49.34       65.60     36.04 o 
 -15   5   8        1.99       16.46     23.15 o 
 -14   5   8       54.08       42.73     17.10 o 
 -13   5   8        0.17      -16.38     16.38 o 
 -12   5   8        2.34        6.92     13.84 o 
 -11   5   8        3.88      -15.02     15.02 o 
 -10   5   8      393.01      419.36     28.52 o 
  -9   5   8       45.93       47.29     13.09 o 
  -8   5   8       35.99       35.73     11.16 o 
  -7   5   8        5.90       -8.04     12.02 o 
  -6   5   8      461.58      485.05     27.68 o 
  -5   5   8      341.51      408.32     24.71 o 
  -4   5   8        0.26        9.77     10.93 o 
  -3   5   8      106.75      104.15     14.56 o 
  -2   5   8      225.12      224.30     18.31 o 
  -1   5   8       20.38       13.84     11.88 o 
   0   5   8        5.54        2.69      8.01 o 
   1   5   8      334.63      312.47     12.78 o 
   2   5   8      336.33      309.86     12.82 o 
   3   5   8       16.06       15.06      7.41 o 
   4   5   8       12.76       13.80      8.72 o 
   5   5   8       12.87        6.88      9.10 o 
   6   5   8      105.73       85.71     17.34 o 
   7   5   8        0.12       -2.28     15.51 o 
   8   5   8        0.56       -8.21     29.51 o 
   9   5   8        0.47       18.27     18.27 o 
 -13   6   8      161.23       88.17     28.69 o 
 -12   6   8        9.73        7.21     16.41 o 
 -11   6   8      317.12      311.26     31.17 o 
 -10   6   8      835.30      831.34     52.88 o 
  -9   6   8       34.56       23.90     16.95 o 
  -8   6   8      288.49      288.92     25.40 o 
  -7   6   8      624.38      649.63     37.22 o 
  -5   6   8      943.70     1088.54     50.43 o 
  -4   6   8      161.77      167.87     18.92 o 
  -2   6   8      214.85      227.36     19.46 o 
  -1   6   8      103.73      108.70     17.36 o 
   0   6   8      215.69      210.29     15.77 o 
   1   6   8     1048.58     1025.63     36.97 o 
   2   6   8       32.30       37.57     11.04 o 
   3   6   8      515.96      494.82     23.41 o 
   4   6   8      245.09      207.84     17.13 o 
   5   6   8       35.00       24.60     14.16 o 
   6   6   8      570.65      524.72     38.90 o 
   7   6   8      146.27       90.11     26.76 o 
 -10   7   8      887.69      865.97     57.96 o 
  -9   7   8        8.67       11.53     17.53 o 
  -8   7   8      763.16      781.20     53.17 o 
  -7   7   8      353.06      391.34     32.93 o 
  -6   7   8        5.60       20.70     19.64 o 
  -5   7   8      727.73      816.72     51.44 o 
  -4   7   8      374.22      403.53     33.42 o 
  -3   7   8      199.33      215.25     23.90 o 
  -2   7   8      606.29      578.96     29.41 o 
  -1   7   8       31.06       27.71     13.06 o 
   0   7   8      427.86      404.22     23.90 o 
   1   7   8      634.00      536.46     28.32 o 
   2   7   8        1.09       21.02     12.46 o 
   3   7   8      544.72      383.98     33.27 o 
 -18   1   9      123.68       74.88     18.53 o 
 -17   1   9      463.72      357.59     22.20 o 
 -16   1   9      141.91      100.90     12.66 o 
 -15   1   9      643.58      604.24     23.61 o 
 -14   1   9       35.98       34.65     14.60 o 
 -13   1   9      213.69      192.30     11.60 o 
 -12   1   9     2096.97     2144.61     56.70 o 
 -11   1   9      786.06      747.46     23.96 o 
 -10   1   9     3800.58     3884.69     97.28 o 
  -9   1   9     1763.13     1829.24     47.67 o 
  -8   1   9      711.54      684.16     23.57 o 
  -7   1   9     1778.52     1785.21     39.64 o 
  -6   1   9     5159.24     5198.43    106.84 o 
  -5   1   9       79.53       79.96      5.27 o 
  -4   1   9     1097.45     1149.14     26.62 o 
  -3   1   9     1772.87     1903.76     40.56 o 
  -2   1   9      555.23      536.12     35.41 o 
  -1   1   9     2604.79     2778.54     56.59 o 
   0   1   9      156.70      139.08     10.54 o 
   1   1   9     2600.70     2636.04     53.83 o 
   2   1   9     2352.01     2435.22     65.15 o 
   3   1   9       37.86       49.98      8.11 o 
   4   1   9     2005.04     2055.59     57.70 o 
   5   1   9     2877.24     3155.47     84.30 o 
   6   1   9       35.75       32.04     10.26 o 
   7   1   9      957.89      942.63     33.55 o 
   8   1   9      779.90      858.99     43.80 o 
  10   1   9      685.50      682.19     32.89 o 
  11   1   9       55.09       53.53     22.66 o 
  12   1   9       14.14      -20.44     20.44 o 
 -18   2   9      497.58      388.65     37.48 o 
 -17   2   9      246.36      135.29     19.75 o 
 -16   2   9       24.50      -14.99     17.36 o 
 -15   2   9      791.27      706.79     28.47 o 
 -14   2   9     1063.70     1002.82     32.67 o 
 -13   2   9     1536.61     1550.36     46.30 o 
 -12   2   9     1031.04     1012.23     31.64 o 
 -11   2   9      712.60      748.82     24.29 o 
 -10   2   9     1348.95     1371.80     38.24 o 
  -9   2   9     5383.56     5490.71    112.12 o 
  -8   2   9        9.37       19.66      7.83 o 
  -7   2   9     2243.98     2340.80     50.74 o 
  -6   2   9     3285.12     3360.48     67.74 o 
  -5   2   9      102.21      102.74      5.78 o 
  -4   2   9     7285.56     7743.62    147.05 o 
  -3   2   9     1670.60     1674.68     36.51 o 
  -2   2   9     2137.15     2120.31     40.26 o 
  -1   2   9     1728.39     1641.55     32.07 o 
   0   2   9     2705.15     2825.03     74.02 o 
   1   2   9     2037.40     2004.95     96.64 o 
   2   2   9     6678.25     6819.75    168.53 o 
   3   2   9       39.84       47.54      9.63 o 
   4   2   9     1497.69     1538.41     45.68 o 
   5   2   9     1143.91     1154.05     36.24 o 
   6   2   9      295.02      325.20     17.17 o 
   7   2   9     2033.58     2173.35     64.30 o 
   8   2   9      755.69      771.74     55.38 o 
   9   2   9      275.82      263.05     22.62 o 
  10   2   9      267.68      285.30     20.26 o 
  11   2   9      293.66      251.13     21.05 o 
 -17   3   9      428.99      334.45     32.93 o 
 -16   3   9      162.91      151.55     24.25 o 
 -15   3   9      191.61      179.49     20.93 o 
 -14   3   9        0.19       15.25     13.52 o 
 -13   3   9      202.12      198.15     17.68 o 
 -12   3   9      346.53      338.19     23.10 o 
 -11   3   9      490.86      467.40     17.25 o 
 -10   3   9     1186.35     1259.67     35.30 o 
  -9   3   9       59.32       47.26     16.42 o 
  -8   3   9        2.07       12.79      6.64 o 
  -7   3   9      179.50      159.88      6.69 o 
  -6   3   9     1025.61     1010.22     24.94 o 
  -5   3   9      612.75      589.17     23.46 o 
  -4   3   9     1214.40     1200.02     27.62 o 
  -3   3   9      475.75      514.07     29.74 o 
  -2   3   9       79.75       85.53     13.81 o 
  -1   3   9     1497.01     1494.31     34.93 o 
   0   3   9      574.21      568.60     20.28 o 
   1   3   9      241.77      233.35     11.33 o 
   2   3   9      131.84      109.95     13.34 o 
   3   3   9      265.23      248.61     10.00 o 
   4   3   9       73.35       49.60      6.12 o 
   5   3   9      137.93      150.37     23.18 o 
   6   3   9       43.06       40.20     10.38 o 
   7   3   9       83.91      104.17     13.27 o 
   8   3   9       17.78       24.09     22.79 o 
   9   3   9       62.96       64.28     17.36 o 
  10   3   9      147.36      120.53     17.62 o 
  11   3   9        0.09       25.79     26.35 o 
 -16   4   9       27.04       10.64     21.05 o 
 -15   4   9       54.06       37.57     17.07 o 
 -14   4   9      109.19       82.84     20.41 o 
 -13   4   9      166.52      161.76     21.16 o 
 -12   4   9      508.88      487.30     30.74 o 
 -11   4   9        2.77       22.12     15.17 o 
 -10   4   9      143.49      152.39     15.08 o 
  -9   4   9      705.16      718.89     36.42 o 
  -8   4   9      186.84      202.01     18.83 o 
  -7   4   9      715.64      746.48     36.19 o 
  -6   4   9      454.61      463.59     25.60 o 
  -5   4   9       78.54       84.92      7.47 o 
  -4   4   9        2.49       16.43      6.25 o 
  -3   4   9      748.43      770.73     49.29 o 
  -2   4   9       31.54       21.39     11.29 o 
  -1   4   9     1987.75     2071.24    190.59 o 
   0   4   9      115.34      119.20     16.32 o 
   1   4   9      211.83      209.95     13.75 o 
   2   4   9      203.41      184.01      9.35 o 
   3   4   9      479.77      449.64     22.55 o 
   4   4   9      447.05      411.41     42.79 o 
   5   4   9      885.40     1016.57     54.38 o 
   6   4   9       70.51       95.48     16.90 o 
   7   4   9       29.23       38.60     15.21 o 
   8   4   9      113.72       97.66     22.35 o 
   9   4   9       29.05       13.98     20.66 o 
  10   4   9      187.94      103.35     20.49 o 
 -14   5   9      480.78      437.64     35.52 o 
 -13   5   9      315.57      315.47     28.34 o 
 -12   5   9      667.87      686.48     47.17 o 
 -11   5   9       68.68       74.42     19.03 o 
 -10   5   9      321.03      333.21     24.80 o 
  -9   5   9      785.96      811.88     42.59 o 
  -8   5   9      140.06      161.33     19.84 o 
  -7   5   9     2329.51     2678.77    108.99 o 
  -6   5   9     1131.98     1214.11     52.07 o 
  -5   5   9      532.33      596.23     33.16 o 
  -4   5   9     1118.31     1321.72     56.80 o 
  -3   5   9     2007.16     2177.40     93.51 o 
  -2   5   9      354.82      415.21     24.91 o 
  -1   5   9     3119.29     3323.41    133.13 o 
   0   5   9      430.32      419.14     48.40 o 
   1   5   9      345.76      303.29     12.88 o 
   2   5   9     1286.59     1306.13     34.93 o 
   3   5   9      262.86      219.74     14.59 o 
   4   5   9      412.61      389.58     52.35 o 
   5   5   9      933.40      911.49     34.89 o 
   6   5   9       72.66       51.91     35.88 o 
   7   5   9      249.94      221.29     20.47 o 
   8   5   9      182.49      159.51     19.24 o 
 -12   6   9      102.79       67.82     23.76 o 
 -11   6   9        7.33       31.40     19.03 o 
 -10   6   9        1.75      -16.46     19.29 o 
  -9   6   9      673.49      802.22     49.05 o 
  -8   6   9        2.03       18.74     17.07 o 
  -7   6   9     1030.50     1026.72     56.57 o 
  -6   6   9       79.39       79.18     18.42 o 
  -5   6   9       11.44       42.30     17.88 o 
  -4   6   9      602.86      639.28     37.77 o 
  -3   6   9      906.13     1050.80     49.54 o 
  -2   6   9      215.83      224.82     23.41 o 
  -1   6   9      844.34      857.99     42.79 o 
   0   6   9       88.20       70.93     13.15 o 
   1   6   9       77.54       87.22     13.00 o 
   2   6   9      244.21      210.29     16.26 o 
   3   6   9       79.95       59.69     24.13 o 
   4   6   9      281.09      237.74     28.81 o 
   5   6   9      158.29      142.90     19.90 o 
   6   6   9       28.02       12.72     22.29 o 
  -9   7   9       34.24       66.15     23.76 o 
  -8   7   9      100.63      124.07     25.72 o 
  -7   7   9       15.81       12.95     20.79 o 
  -6   7   9        2.92      -16.95     16.95 o 
  -5   7   9       33.72       50.14     18.77 o 
  -4   7   9      218.78      185.00     25.40 o 
  -3   7   9        0.95       14.73     19.03 o 
  -2   7   9       50.35       53.05     13.35 o 
  -1   7   9       27.13      -13.21     14.68 o 
   0   7   9      169.90      129.06     17.73 o 
   1   7   9       14.20       13.58     13.26 o 
   2   7   9      222.99      168.30     27.31 o 
 -18   0  10       15.02       30.65     20.50 o 
 -17   0  10      289.18      222.77     25.35 o 
 -16   0  10     1399.33     1361.51     70.18 o 
 -15   0  10        3.00       -1.70     15.48 o 
 -14   0  10     2098.41     2178.99     87.19 o 
 -13   0  10      495.77      530.95     30.51 o 
 -12   0  10        0.57        4.58     10.61 o 
 -11   0  10     3065.94     3168.63    120.44 o 
 -10   0  10      877.41      888.09     39.47 o 
  -9   0  10     1541.91     1580.19     60.75 o 
  -8   0  10     3969.14     4300.60    151.44 o 
  -7   0  10      199.16      236.15     15.66 o 
  -6   0  10     3268.32     3619.48    128.72 o 
  -5   0  10     4894.59     5471.17    190.91 o 
  -4   0  10       63.29       90.74     11.97 o 
  -3   0  10     4244.74     4410.43    155.62 o 
  -2   0  10     4645.62     4906.29    166.52 o 
  -1   0  10      131.21      133.73     11.79 o 
   0   0  10     5096.23     5396.09    187.10 o 
   1   0  10      573.20      616.30     19.41 o 
   2   0  10      617.64      578.96     29.41 o 
   3   0  10     1224.87     1361.51     58.91 o 
   4   0  10     1270.30     1389.22     59.48 o 
   5   0  10     2016.72     2230.02     91.40 o 
   6   0  10     2237.19     2507.58    105.45 o 
   7   0  10      392.59      328.88     24.62 o 
   8   0  10      131.77      144.95     23.70 o 
   9   0  10     1189.80     1234.33     72.78 o 
  10   0  10        0.37      -23.59     24.42 o 
  11   0  10      845.73      804.15     54.90 o 
 -18   1  10        9.44       -7.47     20.99 o 
 -17   1  10      207.63      118.43     14.95 o 
 -16   1  10       56.83       46.72     11.81 o 
 -15   1  10      217.24      178.09     22.42 o 
 -14   1  10     1081.34     1042.74     35.12 o 
 -13   1  10      660.68      607.78     23.06 o 
 -12   1  10      871.03      872.19     28.25 o 
 -11   1  10      151.19      165.19     10.31 o 
 -10   1  10      253.27      240.54     11.74 o 
  -9   1  10        9.50       17.27     13.97 o 
  -8   1  10     4523.07     4725.76    114.72 o 
  -7   1  10        1.39       18.41     16.18 o 
  -6   1  10     2255.37     2352.19     60.43 o 
  -5   1  10      282.00      311.12     14.94 o 
  -4   1  10      199.19      220.05     11.04 o 
  -3   1  10     1292.70     1339.12     36.45 o 
  -2   1  10     3172.37     3380.55    111.60 o 
  -1   1  10      989.38     1038.17     23.49 o 
   0   1  10      845.18      823.32     38.31 o 
   1   1  10      314.91      262.48     23.02 o 
   2   1  10        0.59       12.56      9.77 o 
   3   1  10     2521.32     2669.45     71.27 o 
   4   1  10        1.20      -10.21     10.57 o 
   5   1  10      527.03      520.48     21.64 o 
   6   1  10      193.22      187.31     28.60 o 
   7   1  10       62.10       73.21     19.49 o 
   8   1  10      297.77      292.98     22.26 o 
   9   1  10      390.37      356.45     23.43 o 
  10   1  10       54.83       33.74     19.32 o 
  11   1  10      122.90      116.86     18.37 o 
 -17   2  10      127.88       63.95     18.74 o 
 -16   2  10      110.62       65.60     18.97 o 
 -15   2  10        0.65       -4.30     15.48 o 
 -14   2  10       29.34       29.25     10.32 o 
 -13   2  10      106.63      105.72     10.87 o 
 -12   2  10       12.64       17.15      7.24 o 
 -11   2  10      179.45      164.35     10.11 o 
 -10   2  10       10.87       13.06      6.29 o 
  -9   2  10      118.52      129.23     10.06 o 
  -8   2  10       29.44       23.97      8.97 o 
  -7   2  10       94.08       72.67      5.43 o 
  -6   2  10      243.65      207.73     11.39 o 
  -5   2  10      616.51      631.65     19.07 o 
  -4   2  10        0.23       -0.83      6.47 o 
  -3   2  10      377.71      425.56     46.32 o 
  -2   2  10       38.35       47.88      6.90 o 
  -1   2  10      109.63       88.30      6.96 o 
   0   2  10       25.03       33.40      6.16 o 
   1   2  10      568.87      579.73     27.41 o 
   2   2  10      249.66      232.42     12.60 o 
   3   2  10       34.04       29.24     10.27 o 
   4   2  10       32.16        5.54      9.63 o 
   5   2  10        0.19      -11.19     16.54 o 
   6   2  10       90.43      100.33     11.68 o 
   7   2  10       23.95       29.15     12.30 o 
   8   2  10      192.67      199.52     17.23 o 
   9   2  10       44.56       63.14     14.96 o 
  10   2  10        9.32       14.30     16.65 o 
 -16   3  10      322.68      243.53     30.22 o 
 -15   3  10        1.07        0.58     17.99 o 
 -14   3  10      674.12      658.31     38.35 o 
 -13   3  10      725.48      735.38     42.36 o 
 -12   3  10       51.33       40.54     14.71 o 
 -11   3  10     1758.09     1867.58     74.85 o 
 -10   3  10      398.31      371.66     15.77 o 
  -9   3  10      907.99      923.13     28.75 o 
  -8   3  10     1540.50     1574.73     45.61 o 
  -7   3  10      245.15      227.08     11.43 o 
  -6   3  10     1736.80     1901.66     53.38 o 
  -5   3  10     3025.71     3177.65     67.28 o 
  -4   3  10        1.00       35.78      8.07 o 
  -3   3  10     2691.82     2738.67     86.18 o 
  -2   3  10     2061.20     2140.15     58.83 o 
  -1   3  10      119.92      125.98     15.63 o 
   0   3  10     1743.93     1762.69     48.35 o 
   1   3  10     1305.47     1340.46     42.17 o 
   2   3  10      374.06      343.88     12.56 o 
   3   3  10     1817.96     1897.70     54.27 o 
   4   3  10       34.59       46.27     11.84 o 
   5   3  10      329.27      329.15     32.78 o 
   6   3  10      848.48      877.54     33.23 o 
   7   3  10       48.84       40.81     16.16 o 
   8   3  10      771.60      739.14     35.18 o 
   9   3  10      318.74      324.53     22.29 o 
  10   3  10       24.53       25.09     29.93 o 
 -15   4  10      104.71      109.43     24.85 o 
 -14   4  10      551.90      462.15     37.22 o 
 -13   4  10       84.52       39.68     16.06 o 
 -12   4  10        2.17       27.88     13.81 o 
 -11   4  10     2174.04     2384.98     92.87 o 
 -10   4  10      289.96      298.23     24.62 o 
  -9   4  10      961.26     1091.92     52.74 o 
  -8   4  10      764.90      879.01     43.31 o 
  -7   4  10      308.46      295.89     23.96 o 
  -6   4  10      616.76      624.78     33.97 o 
  -5   4  10     2526.62     2744.19    110.29 o 
  -4   4  10      119.30      105.75     20.03 o 
  -3   4  10     1585.64     1609.36     98.48 o 
  -2   4  10      424.29      418.67     25.03 o 
  -1   4  10        4.47        7.28     15.12 o 
   0   4  10     2322.31     2471.29    134.16 o 
   1   4  10      722.10      687.63     25.82 o 
   2   4  10     1018.57      944.71     26.06 o 
   3   4  10      617.45      680.23     39.73 o 
   4   4  10      334.44      378.68     29.06 o 
   5   4  10      268.30      247.26     16.80 o 
   6   4  10     1147.10     1274.04     51.72 o 
   7   4  10       32.35       15.61     19.79 o 
   8   4  10      104.36       62.63     17.50 o 
   9   4  10      279.21      239.08     46.18 o 
 -14   5  10        4.23       38.00     28.26 o 
 -13   5  10       34.28      -16.75     21.68 o 
 -12   5  10      122.59      112.63     20.53 o 
 -11   5  10       16.61        9.77     17.82 o 
 -10   5  10        1.41      -10.64     18.17 o 
  -9   5  10       46.11       34.92     14.65 o 
  -8   5  10      329.56      305.90     23.76 o 
  -7   5  10        3.30       18.74     14.99 o 
  -6   5  10        9.37       10.41     14.13 o 
  -5   5  10        3.81       10.96     15.63 o 
  -4   5  10       10.82      -12.11     15.83 o 
  -3   5  10       29.19       36.13     15.51 o 
  -2   5  10        2.61       21.97     15.28 o 
  -1   5  10      165.18      140.88     15.71 o 
   0   5  10        0.80       -7.21     14.39 o 
   1   5  10        4.93        3.75      9.20 o 
   2   5  10        7.23        8.98      9.09 o 
   3   5  10      342.58      332.89     18.88 o 
   4   5  10       88.85      116.26     22.35 o 
   5   5  10        0.06       -1.31     13.52 o 
   6   5  10        1.07       12.85     17.83 o 
   7   5  10       43.15       19.74     17.97 o 
 -11   6  10      227.07      190.10     28.08 o 
 -10   6  10       87.40       76.47     21.68 o 
  -9   6  10       59.55       78.26     23.44 o 
  -8   6  10      543.37      597.07     41.49 o 
  -7   6  10       75.97       83.45     19.23 o 
  -6   6  10      471.62      526.28     38.18 o 
  -5   6  10      161.32      182.23     20.62 o 
  -4   6  10       47.36       44.98     17.53 o 
  -3   6  10      513.93      511.57     34.57 o 
  -2   6  10      286.52      271.85     24.62 o 
  -1   6  10       66.80      100.37     20.41 o 
   0   6  10      197.66      193.88     15.14 o 
   1   6  10      446.54      400.13     23.10 o 
   2   6  10      171.18      181.31     22.87 o 
   3   6  10      352.32      323.98     32.41 o 
   4   6  10       44.02       69.81     22.14 o 
   5   6  10       64.84       53.57     27.59 o 
  -7   7  10      118.41      105.53     25.46 o 
  -6   7  10      211.50      251.00     30.68 o 
  -5   7  10      559.51      614.63     47.14 o 
  -4   7  10        3.70       28.60     17.07 o 
  -3   7  10      346.98      328.88     31.40 o 
  -2   7  10      281.24      247.77     22.46 o 
  -1   7  10       81.84       45.21     18.51 o 
   0   7  10      537.18      441.22     27.10 o 
 -17   1  11        1.84       12.72     19.61 o 
 -16   1  11      317.47      245.56     16.36 o 
 -15   1  11      594.86      543.23     22.92 o 
 -14   1  11       64.03       68.27     17.01 o 
 -13   1  11     1314.16     1297.50     41.94 o 
 -12   1  11      954.74      945.31     31.94 o 
 -11   1  11        7.86       19.25      9.52 o 
 -10   1  11     3117.12     3434.89     89.93 o 
  -9   1  11     1551.37     1537.94     46.15 o 
  -8   1  11      337.29      371.81     15.00 o 
  -7   1  11     1593.81     1699.12     47.52 o 
  -6   1  11     1006.79     1084.34     35.25 o 
  -5   1  11      206.26      220.79     10.84 o 
  -4   1  11     2633.03     2854.03     71.80 o 
  -3   1  11        0.31       15.40      7.62 o 
  -2   1  11     1743.79     1917.14     55.03 o 
  -1   1  11      356.03      375.53     24.55 o 
   0   1  11       63.12       50.64     19.61 o 
   1   1  11     3533.10     3775.35     96.57 o 
   2   1  11      700.76      765.87     26.24 o 
   3   1  11      394.62      388.71     17.52 o 
   4   1  11      747.38      811.87     42.13 o 
   5   1  11     1011.93     1078.36     37.82 o 
   6   1  11      284.04      241.22     16.21 o 
   7   1  11      556.03      532.98     26.56 o 
   8   1  11       45.29       35.66     13.79 o 
   9   1  11      102.65      109.94     28.96 o 
  10   1  11      104.48       85.48     19.31 o 
 -17   2  11       78.93       78.26     24.34 o 
 -16   2  11      723.71      590.46     42.91 o 
 -15   2  11      372.05      313.66     28.86 o 
 -14   2  11        8.20       21.34     13.49 o 
 -13   2  11      902.85      898.70     31.16 o 
 -12   2  11     1669.38     1653.80     47.35 o 
 -11   2  11      227.29      230.90     26.74 o 
 -10   2  11     2587.37     2743.74     74.83 o 
  -9   2  11      371.15      361.87     15.74 o 
  -8   2  11       25.02       45.57      8.49 o 
  -7   2  11     3791.08     4225.03    108.95 o 
  -6   2  11     1142.42     1194.74     35.58 o 
  -5   2  11     3502.31     3872.15     99.30 o 
  -4   2  11      903.27      941.12     29.46 o 
  -3   2  11      432.44      435.20     16.22 o 
  -2   2  11     2036.55     2162.61     56.94 o 
  -1   2  11     2771.11     2957.33     79.65 o 
   0   2  11      161.37      160.51     12.73 o 
   1   2  11     1865.67     1986.21     57.75 o 
   2   2  11     1085.67     1190.94     59.82 o 
   3   2  11      169.21      194.17     29.06 o 
   4   2  11     1849.22     1915.68     57.21 o 
   5   2  11      188.44      166.64     17.05 o 
   6   2  11      246.52      275.68     19.69 o 
   7   2  11      546.89      536.13     26.93 o 
   8   2  11      215.33      210.57     22.55 o 
   9   2  11      571.89      565.39     32.25 o 
 -16   3  11       42.36        5.74     22.12 o 
 -15   3  11      122.95       71.51     21.83 o 
 -14   3  11        6.91       16.46     17.91 o 
 -13   3  11        0.67       11.19     14.99 o 
 -12   3  11       41.83      117.73     20.65 o 
 -11   3  11       33.73       57.35     14.42 o 
 -10   3  11      373.39      407.63     25.37 o 
  -9   3  11        1.19        5.85      7.48 o 
  -8   3  11      724.28      756.09     24.98 o 
  -7   3  11        0.62       13.68      7.78 o 
  -6   3  11      170.78      185.33     11.09 o 
  -5   3  11      374.56      370.00     15.52 o 
  -4   3  11     1745.41     1920.51     69.17 o 
  -3   3  11      113.58      101.87     10.41 o 
  -2   3  11      337.85      366.25     17.00 o 
  -1   3  11       68.33       33.37      9.77 o 
   0   3  11      436.36      450.47     19.06 o 
   1   3  11      730.31      728.86     25.26 o 
   2   3  11       41.51       34.71      9.29 o 
   3   3  11      197.86      186.62     15.74 o 
   4   3  11       17.83       17.99     11.39 o 
   5   3  11      145.38      131.90     22.39 o 
   6   3  11      187.18      177.91     36.50 o 
   7   3  11      211.34      196.69     17.97 o 
   8   3  11       56.75       29.70     20.56 o 
   9   3  11       51.67       35.32     18.31 o 
 -15   4  11      266.54      198.64     27.77 o 
 -14   4  11        9.36       38.41     21.25 o 
 -13   4  11      420.72      363.63     29.15 o 
 -12   4  11       25.79       44.09     19.41 o 
 -11   4  11       12.84        4.87     13.78 o 
 -10   4  11      531.57      525.50     33.48 o 
  -9   4  11      393.21      404.22     28.69 o 
  -8   4  11      142.18      122.95     16.58 o 
  -7   4  11      443.52      468.73     27.94 o 
  -6   4  11       25.42       33.53     14.76 o 
  -5   4  11        1.79       10.96     11.79 o 
  -4   4  11      527.97      581.41     32.76 o 
  -3   4  11       94.02       94.25     23.64 o 
  -2   4  11      592.23      567.77     80.75 o 
  -1   4  11      184.00      178.59     34.95 o 
   0   4  11       12.78        9.54     15.63 o 
   1   4  11      208.94      187.67     24.11 o 
   2   4  11      225.71      190.82     16.21 o 
   3   4  11        0.55      -13.79     13.79 o 
   4   4  11      372.26      342.46     19.49 o 
   5   4  11      118.89      110.15     16.70 o 
   6   4  11       56.57       48.15     15.01 o 
   7   4  11       74.21       73.23     20.01 o 
 -13   5  11      608.70      587.98     47.75 o 
 -12   5  11      120.77      177.24     26.21 o 
 -11   5  11       27.40       46.13     20.30 o 
 -10   5  11      327.07      352.70     30.62 o 
  -9   5  11      501.88      543.55     39.59 o 
  -8   5  11      349.65      377.35     29.04 o 
  -7   5  11     1920.26     2196.46     92.33 o 
  -6   5  11        3.85      -16.72     16.72 o 
  -5   5  11      451.06      490.29     31.57 o 
  -4   5  11     1313.33     1433.89     68.16 o 
  -3   5  11      246.30      246.70     23.47 o 
  -2   5  11     1552.84     1608.65     77.65 o 
  -1   5  11      730.08      830.36     45.01 o 
   0   5  11        9.67       43.86     19.35 o 
   1   5  11      783.03      739.07     44.32 o 
   2   5  11      370.53      383.32     29.93 o 
   3   5  11       29.24       59.43     21.48 o 
   4   5  11      582.89      611.25     41.98 o 
   5   5  11      116.77       97.83     18.92 o 
   6   5  11      283.73      196.67     20.92 o 
 -10   6  11      131.50      107.29     26.04 o 
  -9   6  11       83.33       44.75     18.86 o 
  -8   6  11       74.25       54.32     22.29 o 
  -7   6  11      572.21      711.62     47.11 o 
  -6   6  11        2.00       18.17     20.99 o 
  -5   6  11      375.10      434.82     34.00 o 
  -4   6  11      118.47      141.69     24.65 o 
  -3   6  11      218.56      200.57     25.98 o 
  -2   6  11      589.94      595.42     41.43 o 
  -1   6  11      426.95      388.65     23.44 o 
   0   6  11      160.84      144.95     17.99 o 
   1   6  11       42.47       26.47     21.65 o 
   2   6  11      122.33      116.26     25.63 o 
   3   6  11        0.31       -8.33     18.71 o 
 -17   0  12      479.06      349.53     31.75 o 
 -16   0  12       76.15       59.95     19.20 o 
 -15   0  12       60.24       50.86     16.95 o 
 -14   0  12     2294.79     2465.25    111.30 o 
 -13   0  12        1.74       13.58     14.76 o 
 -12   0  12     1252.34     1357.77     58.82 o 
 -11   0  12      564.48      547.53     32.58 o 
 -10   0  12       33.92       46.60     13.21 o 
  -9   0  12     1993.29     2134.81     87.89 o 
  -8   0  12     2819.41     2978.50    116.78 o 
  -7   0  12     2523.60     2808.61    104.38 o 
  -6   0  12     1821.52     1976.26     78.52 o 
  -5   0  12      548.07      520.83     27.13 o 
  -4   0  12       25.20       48.70     13.03 o 
  -3   0  12     9873.25    11288.53    382.48 o 
  -2   0  12        2.41        2.05     10.70 o 
  -1   0  12     1570.80     1695.61     67.13 o 
   0   0  12     1445.34     1449.37     56.89 o 
   1   0  12      338.10      373.40     24.28 o 
   2   0  12     1108.11     1191.74     52.77 o 
   3   0  12     1524.99     1767.70     75.69 o 
   4   0  12       62.61       73.24     17.44 o 
   5   0  12      987.69     1140.70     59.66 o 
   6   0  12      106.53       64.79     22.40 o 
   7   0  12       32.79       42.30     18.11 o 
   8   0  12      688.31      724.37     50.29 o 
   9   0  12       26.24       27.88     23.85 o 
 -17   1  12      112.32       73.53     22.14 o 
 -16   1  12      181.55      129.61     26.86 o 
 -15   1  12      179.02      125.13     26.73 o 
 -14   1  12      659.67      587.19     24.99 o 
 -13   1  12       46.12       47.15     11.56 o 
 -12   1  12      103.21       98.52     11.14 o 
 -11   1  12      664.92      616.97     23.50 o 
 -10   1  12        8.67       24.06      9.87 o 
  -9   1  12      723.49      723.48     25.16 o 
  -8   1  12      503.88      516.47     19.37 o 
  -7   1  12       52.02       72.16     12.85 o 
  -6   1  12     2090.81     2322.93     62.47 o 
  -5   1  12       25.40       24.37      7.91 o 
  -4   1  12      178.92      155.91     11.37 o 
  -3   1  12      871.47      895.52     27.66 o 
  -2   1  12      364.03      368.54     22.85 o 
  -1   1  12      701.95      750.67     26.07 o 
   0   1  12     1015.22     1048.46     32.99 o 
   1   1  12       83.52       86.22     12.36 o 
   2   1  12      160.28      194.45     43.06 o 
   3   1  12      500.06      490.92     22.04 o 
   4   1  12        2.95       -5.64     10.48 o 
   5   1  12      769.99      814.67     32.20 o 
   6   1  12        6.32       -6.81     13.97 o 
   7   1  12       18.89      -12.95     24.45 o 
   8   1  12      145.14      133.20     18.42 o 
   9   1  12       91.78      109.43     31.60 o 
 -16   2  12        9.05      -21.02     21.34 o 
 -15   2  12       89.21       53.80     20.67 o 
 -14   2  12        3.94       14.47     17.04 o 
 -13   2  12       56.95       48.70     18.71 o 
 -12   2  12       21.86       24.57     10.55 o 
 -11   2  12      222.15      197.98     13.97 o 
 -10   2  12      130.67      121.22     17.95 o 
  -9   2  12       34.61       24.44     10.67 o 
  -8   2  12        5.64        6.95      7.18 o 
  -7   2  12        1.80       -1.75      8.17 o 
  -6   2  12      614.62      602.60     22.05 o 
  -5   2  12       88.10       76.82     11.58 o 
  -4   2  12      407.59      411.55     22.35 o 
  -3   2  12      113.34      116.06     10.59 o 
  -2   2  12      105.37       98.33     10.21 o 
  -1   2  12        0.92        3.16      8.10 o 
   0   2  12      657.80      682.48     34.57 o 
   1   2  12       22.76       14.65     10.22 o 
   2   2  12       97.87      113.48     17.79 o 
   3   2  12        1.29       12.36     13.08 o 
   4   2  12       40.73       55.10     13.25 o 
   5   2  12       11.77       23.66     15.33 o 
   6   2  12       33.54       58.06     17.50 o 
   7   2  12        6.26        7.90     15.04 o 
   8   2  12       29.81       11.37     17.36 o 
 -15   3  12      275.35      198.15     30.59 o 
 -14   3  12      527.40      453.42     35.44 o 
 -13   3  12       12.87        2.88     14.42 o 
 -12   3  12      234.06      195.78     23.30 o 
 -11   3  12     1692.54     1796.36     84.92 o 
 -10   3  12      218.45      202.01     22.69 o 
  -9   3  12     1193.59     1202.32     57.70 o 
  -8   3  12      293.21      260.87     36.39 o 
  -7   3  12        1.64       17.57     10.26 o 
  -6   3  12     2836.53     3088.27    140.77 o 
  -5   3  12      571.22      583.23     39.89 o 
  -4   3  12      863.42      835.71     42.29 o 
  -3   3  12     1515.55     1553.34    100.00 o 
  -2   3  12      219.62      237.07     18.31 o 
  -1   3  12      410.52      405.76     20.24 o 
   0   3  12     1792.36     1823.37     57.92 o 
   1   3  12        0.17      -10.99     11.59 o 
   2   3  12      792.18      821.91     31.62 o 
   3   3  12      390.64      382.87     20.44 o 
   4   3  12        2.53       24.60     13.32 o 
   5   3  12      655.10      648.93     30.89 o 
   6   3  12      231.04      194.99     18.21 o 
   7   3  12      101.10       99.23     24.35 o 
 -14   4  12      482.88      481.33     39.50 o 
 -13   4  12       18.76       -4.30     16.67 o 
 -12   4  12      596.07      624.78     46.68 o 
 -11   4  12      488.68      449.81     36.01 o 
 -10   4  12        2.79       -6.92     14.39 o 
  -9   4  12      617.42      649.63     38.95 o 
  -8   4  12      945.33      967.73     51.76 o 
  -7   4  12      221.51      217.24     27.02 o 
  -6   4  12      652.46      720.74     40.11 o 
  -5   4  12      259.54      255.87     22.26 o 
  -4   4  12       57.60       77.07     19.38 o 
  -3   4  12     1742.79     1977.78     86.10 o 
  -2   4  12       53.39       30.01     11.50 o 
  -1   4  12      265.22      273.38     21.32 o 
   0   4  12      576.65      584.63     67.63 o 
   1   4  12        4.14       19.05     13.20 o 
   2   4  12     1034.71     1024.35     46.16 o 
   3   4  12      266.35      244.86     19.49 o 
   4   4  12       77.72       97.72     15.68 o 
   5   4  12      400.47      376.34     47.39 o 
   6   4  12      179.28      208.06     39.29 o 
 -12   5  12        1.47       24.25     23.41 o 
 -11   5  12      123.01       90.11     25.14 o 
 -10   5  12       20.64       12.11     16.44 o 
  -9   5  12        4.17       -0.58     15.40 o 
  -8   5  12        5.07       15.51     16.06 o 
  -7   5  12      117.52      100.03     22.09 o 
  -6   5  12       95.89       95.01     19.52 o 
  -5   5  12        5.13      -14.73     17.07 o 
  -4   5  12       74.70       76.47     20.18 o 
  -3   5  12       68.43       44.09     15.57 o 
  -2   5  12        0.95       21.97     15.92 o 
  -1   5  12        9.23       17.30     20.21 o 
   0   5  12       98.45       77.36     20.30 o 
   1   5  12      130.26      124.45     23.50 o 
   2   5  12        6.37        2.28     22.06 o 
   3   5  12        1.94       19.95     24.57 o 
   4   5  12        0.06       15.25     24.80 o 
  -9   6  12      131.58      156.63     29.32 o 
  -8   6  12      208.69      189.18     29.90 o 
  -7   6  12        0.69      -11.76     19.81 o 
  -6   6  12      437.84      482.05     39.53 o 
  -5   6  12       74.54       90.74     21.37 o 
  -4   6  12       96.29       77.36     23.30 o 
  -3   6  12      124.93      135.69     26.12 o 
  -2   6  12       53.12       68.65     21.94 o 
  -1   6  12       68.04       51.84     21.51 o 
   0   6  12      376.38      355.26     33.27 o 
   1   6  12       13.16       26.30     18.80 o 
 -16   1  13      334.80      225.83     27.57 o 
 -15   1  13       19.79       36.49     19.28 o 
 -14   1  13      104.98       90.99     15.00 o 
 -13   1  13      724.51      699.44     28.55 o 
 -12   1  13      218.13      175.92     13.65 o 
 -11   1  13     1220.77     1281.84     39.51 o 
 -10   1  13      428.45      424.44     28.92 o 
  -9   1  13       54.75       53.78     11.06 o 
  -8   1  13      786.59      848.49     31.13 o 
  -7   1  13     1206.82     1240.30     55.02 o 
  -6   1  13      243.54      242.02     13.81 o 
  -5   1  13      896.28      925.74     34.60 o 
  -4   1  13      630.84      698.24     54.81 o 
  -3   1  13      388.76      377.90     18.39 o 
  -2   1  13     1572.73     1698.85     48.99 o 
  -1   1  13      247.99      265.40     16.69 o 
   0   1  13      637.88      638.86     24.88 o 
   1   1  13      954.72     1020.12     34.07 o 
   2   1  13      116.52      100.71     13.76 o 
   3   1  13      341.58      343.85     19.59 o 
   4   1  13      760.14      794.55     44.98 o 
   5   1  13        9.33       -9.57     14.71 o 
   6   1  13      169.30      160.03     29.21 o 
   7   1  13      149.31      154.36     18.87 o 
 -16   2  13      369.08      328.28     36.30 o 
 -15   2  13      397.92      331.36     32.76 o 
 -14   2  13      752.12      669.70     46.57 o 
 -13   2  13      322.60      279.20     28.37 o 
 -12   2  13      221.13      175.43     19.78 o 
 -11   2  13      543.46      539.56     45.51 o 
 -10   2  13     1853.41     1908.46     56.11 o 
  -9   2  13       38.21       33.91      9.29 o 
  -8   2  13      940.13      986.91     36.26 o 
  -7   2  13      935.59     1013.00     36.30 o 
  -6   2  13        1.77       33.83      9.48 o 
  -5   2  13     2350.35     2543.87     70.82 o 
  -4   2  13      669.88      686.88     25.34 o 
  -3   2  13      798.38      857.09     30.22 o 
  -2   2  13      655.87      686.99     28.38 o 
  -1   2  13      626.30      672.48     24.88 o 
   0   2  13      507.24      519.83     22.97 o 
   1   2  13     2075.72     2294.38     90.86 o 
   2   2  13       16.48       11.66     16.00 o 
   3   2  13      531.79      519.54     25.45 o 
   4   2  13      327.88      304.97     23.74 o 
   5   2  13       64.55       65.05     18.14 o 
   6   2  13      659.56      605.94     33.99 o 
   7   2  13      235.29      202.24     20.70 o 
 -15   3  13        0.36        6.31     24.16 o 
 -14   3  13       35.91       44.09     18.94 o 
 -13   3  13      131.66       70.64     21.97 o 
 -12   3  13      147.49      149.48     24.91 o 
 -11   3  13      445.53      436.23     30.51 o 
 -10   3  13        0.47       16.75     19.03 o 
  -9   3  13        5.17       14.47     18.48 o 
  -8   3  13       65.93       89.79     15.46 o 
  -7   3  13      350.80      321.53     25.58 o 
  -6   3  13       49.38       44.80     10.98 o 
  -5   3  13      158.61      135.10     38.77 o 
  -4   3  13       98.06       99.44     21.74 o 
  -3   3  13        8.56       19.34     11.95 o 
  -2   3  13      189.05      171.46     36.29 o 
  -1   3  13       13.98       19.78     18.18 o 
   0   3  13      105.47      108.06     13.45 o 
   1   3  13       10.61       10.89     23.34 o 
   2   3  13        8.59        0.00      2.88 o 
   3   3  13      134.16      113.43     20.08 o 
   4   3  13       63.22       64.30     14.85 o 
   5   3  13       45.80       41.50     37.69 o 
   6   3  13       55.05       29.34     34.40 o 
 -13   4  13      217.22      147.83     24.36 o 
 -12   4  13        0.03      -20.70     21.34 o 
 -11   4  13      107.58       77.97     20.39 o 
 -10   4  13      170.64      138.86     20.41 o 
  -9   4  13       36.30       26.47     16.09 o 
  -8   4  13      285.09      275.80     24.83 o 
  -7   4  13      252.15      262.42     26.96 o 
  -6   4  13       90.12       80.07     17.62 o 
  -5   4  13       25.04       29.35     17.30 o 
  -4   4  13      254.35      312.47     28.23 o 
  -3   4  13        6.33       11.19     14.42 o 
  -2   4  13      731.79      822.55     44.81 o 
  -1   4  13        5.46       10.64     15.28 o 
   0   4  13       68.98       55.82     17.50 o 
   1   4  13       89.68      102.97     15.40 o 
   2   4  13      121.63      149.02     18.59 o 
   3   4  13      106.68       99.32     18.08 o 
   4   4  13      283.02      281.00     25.62 o 
 -11   5  13      221.33      219.74     32.21 o 
 -10   5  13      329.76      271.85     30.25 o 
  -9   5  13       67.91       59.69     22.58 o 
  -8   5  13      772.34      818.66     56.37 o 
  -7   5  13      545.67      534.09     40.02 o 
  -6   5  13      130.87      160.89     25.00 o 
  -5   5  13      335.84      370.14     32.01 o 
  -4   5  13      490.20      569.18     39.70 o 
  -3   5  13       79.97       75.89     22.78 o 
  -2   5  13      754.24      834.28     52.97 o 
  -1   5  13       95.79      152.39     23.90 o 
   0   5  13      232.68      228.91     27.22 o 
   1   5  13      359.77      352.06     30.59 o 
   2   5  13       11.27        4.58     21.28 o 
  -5   6  13      176.32      164.79     25.29 o 
  -4   6  13      189.70      117.35     25.03 o 
 -15   0  14      563.61      456.33     39.19 o 
 -14   0  14      128.89      138.46     24.36 o 
 -13   0  14        4.64       -0.29     17.50 o 
 -12   0  14      890.58      971.97     48.70 o 
 -11   0  14       85.18       75.89     19.81 o 
 -10   0  14      631.61      643.58     37.92 o 
  -9   0  14      851.91      920.79     45.36 o 
  -8   0  14        6.54       -8.33     14.99 o 
  -7   0  14     1401.87     1477.95     70.50 o 
  -6   0  14     1396.10     1535.96     67.88 o 
  -5   0  14       46.66       73.82     14.88 o 
  -4   0  14     1587.73     1690.02     71.19 o 
  -3   0  14     1235.01     1310.62     59.02 o 
  -2   0  14       44.02       45.44     16.03 o 
  -1   0  14     1904.83     1973.26     81.46 o 
   0   0  14      276.21      295.89     26.30 o 
   1   0  14      277.56      299.41     27.62 o 
   2   0  14      297.01      300.57     28.26 o 
   3   0  14      397.39      357.20     31.46 o 
   4   0  14      527.00      556.30     40.86 o 
   5   0  14      651.87      631.58     51.21 o 
   6   0  14      136.95      128.66     25.81 o 
 -15   1  14      336.74      287.76     30.54 o 
 -14   1  14      213.10      161.19     17.35 o 
 -13   1  14      307.35      286.61     20.12 o 
 -12   1  14       93.66       69.95     13.79 o 
 -11   1  14       37.03       49.59     12.61 o 
 -10   1  14        1.20       18.85     12.71 o 
  -9   1  14     1155.71     1268.67     67.26 o 
  -8   1  14        1.66       15.59     15.84 o 
  -7   1  14      794.67      806.61     29.33 o 
  -6   1  14       77.37       79.70     13.21 o 
  -5   1  14       22.80       16.96     15.33 o 
  -4   1  14      336.22      314.65     17.88 o 
  -3   1  14      784.51      853.91     29.80 o 
  -2   1  14      305.17      308.22     18.12 o 
  -1   1  14      274.41      252.48     20.49 o 
   0   1  14       80.82       87.99     12.99 o 
   1   1  14       13.63       -0.49     18.02 o 
   2   1  14      641.61      643.42     28.00 o 
   3   1  14        0.37        1.37     13.82 o 
   4   1  14      136.83      109.32     18.14 o 
   5   1  14       92.82       55.41     21.96 o 
   6   1  14       10.85       -3.07     16.49 o 
 -15   2  14        7.12       16.20     23.38 o 
 -14   2  14        7.90        9.23     17.65 o 
 -13   2  14        2.35       -8.04     20.99 o 
 -12   2  14       11.24       18.74     18.68 o 
 -11   2  14        0.06       -7.21     14.39 o 
 -10   2  14       67.09       47.89     12.52 o 
  -9   2  14        4.50       -8.65     17.14 o 
  -8   2  14        5.37        6.35     23.37 o 
  -7   2  14      132.42      114.62     13.25 o 
  -6   2  14      129.54      103.56     12.43 o 
  -5   2  14        5.12       -1.94     11.70 o 
  -4   2  14      294.24      298.39     18.44 o 
  -3   2  14       41.84       25.79     13.80 o 
  -2   2  14        2.72       18.00     13.63 o 
  -1   2  14       27.00       19.24     14.45 o 
   0   2  14      228.47      222.65     17.08 o 
   1   2  14       35.80       48.50     17.60 o 
   2   2  14       26.24       20.40     15.12 o 
   3   2  14        1.60      -13.66     15.11 o 
   4   2  14        0.36      -15.21     18.88 o 
   5   2  14       13.93        5.06     21.19 o 
 -14   3  14      159.24       75.29     21.51 o 
 -13   3  14       42.81        0.29     25.66 o 
 -12   3  14      588.56      555.49     43.22 o 
 -11   3  14      113.14       87.54     23.18 o 
 -10   3  14      404.28      375.39     31.57 o 
  -9   3  14      520.65      521.61     34.14 o 
  -8   3  14       53.37       41.41     15.74 o 
  -7   3  14      641.16      702.60     42.30 o 
  -6   3  14      759.54      762.34     37.51 o 
  -5   3  14        1.05       23.76     13.67 o 
  -4   3  14      830.60      840.68     77.52 o 
  -3   3  14      587.50      550.50     53.20 o 
  -2   3  14      135.17      107.44     14.62 o 
  -1   3  14      489.58      481.68     37.61 o 
   0   3  14      344.58      297.95     20.90 o 
   1   3  14      156.48      166.65     20.38 o 
   2   3  14      675.20      661.04     61.62 o 
   3   3  14       10.02        0.29     27.13 o 
   4   3  14      139.65       94.06     18.93 o 
 -12   4  14      797.68      732.62     56.08 o 
 -11   4  14      149.00      107.98     21.89 o 
 -10   4  14      341.35      343.85     30.85 o 
  -9   4  14      339.39      355.26     32.64 o 
  -8   4  14      108.04       97.34     20.44 o 
  -7   4  14      147.07       90.11     20.30 o 
  -6   4  14      742.96      842.16     51.24 o 
  -5   4  14       15.70       15.92     19.66 o 
  -4   4  14      421.66      422.16     33.51 o 
  -3   4  14       79.56       84.40     24.02 o 
  -2   4  14        6.56        2.05     20.24 o 
  -1   4  14      581.68      595.42     41.43 o 
   0   4  14      146.03      114.07     22.49 o 
   1   4  14      371.96      348.26     34.86 o 
   2   4  14      182.63      154.09     31.63 o 
  -9   5  14       97.73       85.64     28.60 o 
  -8   5  14        3.52       13.21     24.19 o 
  -7   5  14        3.75       32.35     24.74 o 
  -6   5  14        0.73        7.76     19.87 o 
  -5   5  14        4.28       18.17     23.87 o 
  -4   5  14       10.21       22.43     18.97 o 
  -3   5  14        5.37       19.35     25.69 o 
  -2   5  14       39.71       47.75     25.58 o 
  -1   5  14        0.36      -20.53     20.53 o 
 -14   1  15      256.25      176.32     33.36 o 
 -13   1  15      144.53      109.77     15.79 o 
 -12   1  15        1.35       11.58     15.27 o 
 -11   1  15      613.21      673.14     32.04 o 
 -10   1  15      195.55      164.87     17.32 o 
  -9   1  15      225.90      242.94     17.77 o 
  -8   1  15      397.67      392.64     20.70 o 
  -7   1  15       97.96      113.54     13.37 o 
  -6   1  15      153.56      170.81     27.05 o 
  -5   1  15      847.77      942.42     34.55 o 
  -4   1  15        1.44        4.85     12.38 o 
  -3   1  15      541.44      522.25     24.62 o 
  -2   1  15      100.46       96.10     14.32 o 
  -1   1  15       24.50       -4.78     17.72 o 
   0   1  15      795.96      790.00     36.77 o 
   1   1  15      104.94       71.60     15.94 o 
   2   1  15      132.67      135.29     32.45 o 
   3   1  15      189.05      170.04     20.36 o 
   4   1  15      141.93      156.60     19.39 o 
 -14   2  15      284.59      227.36     32.78 o 
 -13   2  15      430.62      338.83     38.75 o 
 -12   2  15       59.03       45.44     25.86 o 
 -11   2  15      806.21      754.85     58.79 o 
 -10   2  15       63.15       80.99     21.08 o 
  -9   2  15       16.17       21.97     20.21 o 
  -8   2  15     1069.54     1157.09     39.55 o 
  -7   2  15      199.20      163.00     14.95 o 
  -6   2  15      957.63      982.43     37.85 o 
  -5   2  15      218.15      207.01     16.91 o 
  -4   2  15       98.30      109.27     34.75 o 
  -3   2  15      707.27      722.59     49.61 o 
  -2   2  15      602.41      596.28     28.13 o 
  -1   2  15       68.68       73.16     13.88 o 
   0   2  15      505.82      491.20     31.13 o 
   1   2  15      276.37      319.71     33.39 o 
   2   2  15       70.00       94.99     19.26 o 
   3   2  15      522.10      452.34     29.98 o 
 -12   3  15        7.08       13.58     22.78 o 
 -11   3  15      211.09      192.47     28.26 o 
 -10   3  15       29.64       36.33     23.12 o 
  -9   3  15      173.74      188.26     27.97 o 
  -8   3  15        0.92       14.47     21.31 o 
  -7   3  15       70.47       42.07     17.85 o 
  -6   3  15       33.92       55.07     20.67 o 
  -5   3  15      389.82      402.84     32.73 o 
  -4   3  15       39.59       47.75     22.52 o 
  -3   3  15      109.60      117.15     17.18 o 
  -2   3  15        4.33       31.39     14.70 o 
  -1   3  15       64.94       48.01     24.26 o 
   0   3  15      236.07      217.52     20.82 o 
   1   3  15       27.90        7.83     18.82 o 
   2   3  15       49.23       40.19     20.46 o 
 -10   4  15       54.82       31.40     26.84 o 
  -9   4  15       25.80       49.42     24.83 o 
  -8   4  15      120.28       95.01     27.80 o 
  -7   4  15        5.08       30.65     19.38 o 
  -6   4  15       12.72       31.20     24.85 o 
  -5   4  15      119.26      129.81     25.14 o 
  -4   4  15       10.12       20.70     21.34 o 
  -3   4  15      155.03      147.40     28.03 o 
  -2   4  15       53.37       24.74     25.86 o 
  -1   4  15        3.20       -0.87     22.29 o 
   0   4  15       94.72       65.34     27.16 o 
 -13   0  16      409.34      337.56     34.31 o 
 -12   0  16      179.14      135.69     24.91 o 
 -11   0  16        2.56      -17.30     21.63 o 
 -10   0  16      484.16      494.82     36.27 o 
  -9   0  16      810.50      744.61     49.10 o 
  -8   0  16      456.12      422.85     35.61 o 
  -7   0  16      446.04      476.86     36.33 o 
  -6   0  16      131.73      103.11     23.10 o 
  -5   0  16        1.37       43.63     21.77 o 
  -4   0  16     1681.66     1770.55     94.32 o 
  -3   0  16        3.28       -2.60     21.37 o 
  -2   0  16      282.67      303.54     30.77 o 
  -1   0  16      234.76      200.08     29.30 o 
   0   0  16        3.12       -9.77     21.34 o 
   1   0  16      348.95      335.08     36.68 o 
   2   0  16      241.74      258.58     30.05 o 
 -13   1  16       38.26       12.34     24.71 o 
 -12   1  16      224.57      147.83     25.20 o 
 -11   1  16       15.73       18.62     15.38 o 
 -10   1  16      154.62       99.88     16.32 o 
  -9   1  16      123.99      100.55     15.71 o 
  -8   1  16        5.67       25.69     15.52 o 
  -7   1  16      563.83      571.29     28.37 o 
  -6   1  16        1.47       20.48     15.75 o 
  -5   1  16       59.13       52.08     15.76 o 
  -4   1  16      169.03      139.99     19.68 o 
  -3   1  16       67.47       58.36     16.98 o 
  -2   1  16      173.37      165.12     19.32 o 
  -1   1  16      265.29      257.12     21.66 o 
   0   1  16       34.78       29.41     17.64 o 
   1   1  16       57.96       46.11     18.93 o 
   2   1  16       88.46       53.84     20.42 o 
 -12   2  16       67.65       62.34     27.36 o 
 -11   2  16       16.58       52.56     26.35 o 
 -10   2  16       17.49       20.70     24.74 o 
  -9   2  16        9.94       -2.05     25.49 o 
  -8   2  16        5.05       32.93     29.24 o 
  -7   2  16       84.15       70.60     31.52 o 
  -6   2  16       35.24       33.27     14.46 o 
  -5   2  16       24.20       17.30     23.04 o 
  -4   2  16        6.48       43.95     15.41 o 
  -3   2  16        5.83       -4.73     15.08 o 
  -2   2  16        2.40       -2.66     13.68 o 
  -1   2  16       48.67       49.90     16.57 o 
   0   2  16        1.80      -18.65     20.80 o 
   1   2  16       31.31       29.70     22.66 o 
 -10   3  16      325.59      330.73     35.81 o 
  -9   3  16       88.39       99.68     27.48 o 
  -8   3  16        0.94       61.82     24.57 o 
  -7   3  16      636.61      734.46     49.71 o 
  -6   3  16      107.33      126.35     24.05 o 
  -5   3  16      180.45      159.60     34.75 o 
  -4   3  16      396.83      364.29     33.71 o 
  -3   3  16       18.54       45.44     25.86 o 
  -2   3  16      131.07      130.59     26.79 o 
  -1   3  16      383.20      400.79     36.71 o 
 -10   1  17       33.27        4.02     19.64 o 
  -9   1  17      195.56      171.10     19.48 o 
  -8   1  17      361.92      297.78     26.46 o 
  -7   1  17       17.13      -10.34     17.01 o 
  -6   1  17      143.45      115.80     21.70 o 
  -5   1  17      154.82      144.22     19.83 o 
  -4   1  17       47.35       31.05     19.80 o 
  -3   1  17      228.98      205.50     29.55 o 
  -2   1  17       25.12       12.36     19.33 o 
  -1   1  17      141.56       95.33     19.36 o 
  -9   2  17      254.52      162.19     30.71 o 
  -8   2  17      224.64      217.24     34.54 o 
  -7   2  17        1.03       22.12     27.31 o 
  -6   2  17      501.08      498.60     43.97 o 
  -5   2  17      187.90      125.06     19.55 o 
  -4   2  17      205.07      158.46     22.39 o 
  -3   2  17      183.34      139.59     32.67 o 
                                                 
